# Supplementary material for: Whole-genome analysis reveals distinct adaptation signatures to diverse environments in Chinese domestic pigs
Source: J Anim Sci Biotechnol. 2024 Jul 10;15:97. doi: 10.1186/s40104-024-01053-0 (PMC11234542; doi:10.1186/s40104-024-01053-0)
Supplement: Supplementary file 2 — Additional file 2: Table S1. Samples, origin, and environmental variables of Chinese pigs in this study. Table S2. The sequencing quality and read alignment statistic of whole-genome sequencing data in this study. Table S3. The average value of LD in different distance regions among 6 domestic pig breeds. Table S4. List of regions under selection for adaptation to tropical environments and enumeration of the genes within such regions. Table S5. List of regions under selection for adaptation to high-altitude environments and enumeration of the genes within such regions. Table S6. List of regions under selection for adaptation to frigid environments and enumeration of the genes within such regions. Table S7. Fold enrichment of tropical adaptation-specific selection signatures for pig QTL terms. Table S8. Significantly enriched GO terms of the genes in tropical adaptation-specific selection regions. Table S9. Fold enrichment of high-altitude adaptation-specific selection signatures for pig QTL terms. Table S10. Significantly enriched GO terms of the genes in high-altitude adaptation-specific selection regions. Table S11. Fold enrichment of frigid adaptation-specific selection signatures for pig QTL terms. Table S12. Significantly enriched GO terms of the genes in frigid adaptation-specific selection regions. Table S13. Candidate nonsynonymous variants (ΔAF > 0.7) of tropical adaptation-specific selection with high pCADD score. Table S14. Fold enrichment of tropical adaptation-specific selection signatures for chromatin states. Table S15. Fold enrichment of high-altitude adaptation-specific selection signatures for chromatin states. Table S16. Fold enrichment of frigid adaptation-specific selection signatures for chromatin states. Table S17. Fold enrichment of tropical adaptation-specific selection signatures for tissue-specific promoters. Table S18. Fold enrichment of high-altitude adaptation-specific selection signatures for tissue-specific promoters. Table S19. Fold [file 40104_2024_1053_MOESM2_ESM.xlsx]

## Sheet: Table S1
Table S1. Samples, origin and environmental variables of Chinese pigs in this study
	Breed (abbreviation, sample size)	Ding'an pigs (DA, 7)	Tunchang pigs (TUC, 9)	Wuzhishan pigs (WZS, 11)	Hetao pigs (HT, 6)	Min pigs (MZ, 18)	Tibetan pigs (ABT, 4)	Tibetan pigs (GST, 4)	Tibetan pigs (GZT, 5)	Tibetan pigs (LTT, 6)	Tibetan pigs (TT, 6)	Tibetan pigs (YNT, 6)	Songliao pigs	Meishan pigs	Luchuan pigs
Overview	Origin	Ding'an, Hainan	Tunchang, Hainan	Haikou, Hainan	Wuyuan, Inner Mongolia	Lanxi, Heilongjiang	Aba, Sichuan	Hezuo, Gansu	Ganzi, Sichuan	Litan, Sichuan	Gongbujiangda, Tibet	Xianggelila, Yunnan	Changchun, Jilin	Shanghai	Yulin, Guangxi
	Longitude (degree)	110°7′-110°31′E	109°45′-110°15′E	110°07′-110°42′E	107°35'-108°37′E	125°42′-126.37'E	100°0′-104°7′E	100°44′-104°45′E	99°08′-100°25′E	99°19′-100°56′E	92°09′-94°25′E	99°20′-100°19′E	124°18’-127°05’E	120°52′-122°12′E	109°39′-110°18′E
	Latitude (degree)	19°13′-19°44′N	19°8′-19°37′N	19°31′-20°04′N	40°46′30-41°16′N	46°03'-46°38′N	30°5′-34°9′N	33°06′-35°32′N	31°24′-32°54′N	28°57′-30°43′N	29°26′-30°35′N	26°52′-28°52′N	43°05’-45°15’N	30°40′-31°53′N	22°19′-23°01′N
	Altitude (m)	23	100	330	1000	240	3290	3100	3390	4000	3600	3300	238	9	120
	frost-free period (d)	365	365	365	120	135	184	55	50	50	130	113	145	228	346
	Extreme temp in winter (℃)	2.2	4.0	15.0	-30.0	-50.1	-21.0	-28.5	-23.0	-30.6	-16.0	-27.4	-30.1	-7.8	1.6
Spring	Average temperature (℃)	25.13	24.03	25.30	8.03	7.10	2.47	3.87	1.40	4.27	9.33	5.80	8.00	15.63	21.47
	Mean Vapor Pressure (hPa)	28.10	27.00	26.40	3.67	5.57	4.67	4.73	4.10	4.10	6.90	6.30	5.50	13.03	21.43
	Average atmospheric pressure (hPa)	1006.83	1005.31	1003.33	869.60	997.23	669.00	714.70	740.97	628.70	708.77	681.67	984.00	1015.30	998.77
	Mean precipitation (mm)	107.40	105.67	104.77	9.23	27.40	46.17	41.37	39.73	33.83	49.73	60.70	32.67	84.60	164.40
Summer	Average temperature (℃)	30.30	29.13	28.70	21.80	22.30	10.77	12.67	9.87	11.07	15.97	13.37	22.43	27.23	27.90
	Mean Vapor Pressure (hPa)	33.17	33.40	31.37	11.83	19.20	9.40	10.33	8.80	9.07	12.97	11.97	19.10	27.80	30.33
	Average atmospheric pressure (hPa)	999.60	998.33	997.17	865.77	991.63	671.90	716.40	740.90	631.50	708.43	681.97	978.43	1005.63	991.77
	Mean precipitation (mm)	264.17	262.40	259.83	46.60	116.70	113.20	97.23	132.87	167.37	130.27	106.60	127.07	184.57	212.87
Autumn	Average temperature (℃)	26.80	26.63	25.57	5.87	5.97	2.40	3.63	1.57	4.90	10.20	7.27	7.20	19.43	23.00
	Mean Vapor Pressure (hPa)	27.00	27.35	26.40	5.30	7.17	5.50	5.83	5.07	5.33	8.27	7.63	7.43	17.27	21.30
	Average atmospheric pressure (hPa)	1007.73	1006.37	1004.87	874.30	1003.03	672.93	718.67	744.73	632.23	711.63	684.33	989.70	1018.10	1000.93
	Mean precipitation (mm)	201.23	201.00	200.83	15.17	30.4	56.33	41.40	53.20	52.40	50.63	41.10	31.80	81.80	66.30
Winter	Average temperature (℃)	13.17	12.60	19.03	-10.53	-14.60	-5.02	-7.43	-8.63	-2.33	2.13	-0.67	-11.8	6.30	13.50
	Mean Vapor Pressure (hPa)	17.80	19.67	18.67	1.57	1.23	1.87	1.63	1.6	1.80	4.10	3.20	1.70	7.13	11.83
	Average atmospheric pressure (hPa)	1012.13	1013.13	1010.40	875.23	1008.70	666.73	713.57	741.63	626.47	708.77	680.47	994.50	1025.63	100.93
	Mean precipitation (mm)	31.53	32.77	30.57	1.53	5.30	3.68	3.50	4.93	2.70	2.27	9.63	6.23	61.03	50.60

## Sheet: Table S2
Table S2. The sequencing quality and read alignment statistic of whole-genome sequencing data in this study
Sample	Total read	Total length	%GC	%Q20	%Mapping ratio	Breed	Breed abbreviation
BR_DA1	229853514	34478027100	42.45	95.89	99.55	Ding'an pigs	DA
BR_DA2	211470030	31720504500	42.44	90.28	99.16	Ding'an pigs	DA
BR_DA4	225966124	33894918600	42.27	87.8	98.83	Ding'an pigs	DA
BR_DA5	201647980	30247197000	42.27	95.72	99.62	Ding'an pigs	DA
BR_DA6	215358218	32303732700	42.38	90.56	99.09	Ding'an pigs	DA
BR_DA8	256423850	38463577500	42.11	95.42	99.6	Ding'an pigs	DA
BR_DA9	287054250	43058137500	41.94	96	99.63	Ding'an pigs	DA
BR_TUC50	386324872	57948730800	42.24	96.38	99.25	Tunchang pigs	TUC
BR_TUC52	260347982	39052197300	42.65	96.26	99.48	Tunchang pigs	TUC
BR_TUC53	307185842	46077876300	42.37	96.87	99.5	Tunchang pigs	TUC
BR_TUC56	306576416	45986462400	42.66	97.07	99.71	Tunchang pigs	TUC
BR_TUC57	222095028	33314254200	42.48	96.12	99.53	Tunchang pigs	TUC
BR_TUC58	274920502	41238075300	42.47	96.17	99.6	Tunchang pigs	TUC
BR_TUC59	212849378	31927406700	42.53	95.31	99.54	Tunchang pigs	TUC
BR_WZS1	209224072	31383610800	43.24	95.1	99.58	Wuzhishan pigs	WZS
BR_WZS2	237752606	35662890900	42.89	95.97	99.67	Wuzhishan pigs	WZS
BR_WZS4	308672342	46300851300	42.84	96.45	99.74	Wuzhishan pigs	WZS
BR_WZS5	247214452	37082167800	42.96	95.94	99.66	Wuzhishan pigs	WZS
DL1_TTAB1	185832898	18583289800	39.81	94.71	99.78	Tibetan pigs	TP
DL1_TTAB2	144564178	14456417800	39.84	94.58	99.79	Tibetan pigs	TP
DL1_TTAB3	185198962	18519896200	39.21	92.39	99.83	Tibetan pigs	TP
DL1_TTAB4	150856630	15085663000	39.18	92.44	99.72	Tibetan pigs	TP
DL1_TTGZ1	118793070	11998100070	40.41	97.61	99.86	Tibetan pigs	TP
DL1_TTGZ2	121527990	12152799000	41.03	95.92	99.86	Tibetan pigs	TP
DL1_TTGZ3	106355728	10635572800	40.24	96	99.82	Tibetan pigs	TP
DL1_TTGZ4	142929146	14292914600	40.77	96.16	99.82	Tibetan pigs	TP
DL1_TTGZ5	142269914	14226991400	40.97	95.53	99.83	Tibetan pigs	TP
DL1_WZS7	3545398492	354539849200	47.83	89.36	98.79	Wuzhishan pigs	WZS
DL3_HT1	575608086	57560808600	40.45	97.89	99.76	Hetao pigs	HT
DL3_HT2	556280480	48674542000	41.32	98.44	99.83	Hetao pigs	HT
DL3_HT3	489792518	48979251800	41.14	98.27	99.77	Hetao pigs	HT
DL3_HT4	552686472	55268647200	40.6	98.28	99.82	Hetao pigs	HT
DL3_HT5	573907276	57390727600	40.44	98.49	99.73	Hetao pigs	HT
DL3_HT6	564687104	56468710400	40.21	98.53	99.82	Hetao pigs	HT
DL3_MZ1	573653538	57365353800	39.95	98.28	99.79	Min pigs	MZ
DL3_MZ2	585641740	58564174000	40.41	98.63	99.75	Min pigs	MZ
DL3_MZ3	593114572	59311457200	40.41	98.39	99.77	Min pigs	MZ
DL3_MZ4	549270080	54927008000	40.88	98.7	99.8	Min pigs	MZ
DL3_MZ5	620431210	62043121000	40.94	98.59	99.72	Min pigs	MZ
DL3_MZ6	589755362	58975536200	40.41	98.22	99.76	Min pigs	MZ
DL3_TTGS1	580351354	58035135400	40.11	97.97	99.8	Tibetan pigs	TP
DL3_TTGS2	487771014	47801559372	39.86	97.58	99.7	Tibetan pigs	TP
DL3_TTGS3	510683988	51068398800	39.76	97.22	99.63	Tibetan pigs	TP
DL3_TTGS4	513761198	49577955607	40.29	97.78	99.73	Tibetan pigs	TP
DL3_TTSC1	611785786	61178578600	40.61	98.59	99.84	Tibetan pigs	TP
DL3_TTSC2	598726716	59872671600	40.84	98.33	99.75	Tibetan pigs	TP
DL3_TTSC3	599555278	59955527800	40.78	98.38	99.84	Tibetan pigs	TP
DL3_TTSC4	464249444	46192819678	41.02	98.65	99.85	Tibetan pigs	TP
DL3_TTSC5	638391530	63839153000	41.27	98.59	99.82	Tibetan pigs	TP
DL3_TTSC6	621009046	62100904600	40.61	98.55	99.84	Tibetan pigs	TP
DL3_TTTB1	606941990	60694199000	40.53	98.4	99.79	Tibetan pigs	TP
DL3_TTTB2	575565708	57556570800	40.73	98.84	99.85	Tibetan pigs	TP
DL3_TTTB3	642251608	62298405976	40.92	98.68	99.76	Tibetan pigs	TP
DL3_TTTB4	438353658	39451829220	39.4	98	99.82	Tibetan pigs	TP
DL3_TTTB5	442900190	39418116910	38.94	97.71	99.83	Tibetan pigs	TP
DL3_TTTB6	471394856	42896931896	39.45	98.59	99.66	Tibetan pigs	TP
DL3_TTYN1	626421512	61389308176	40.55	98.2	99.84	Tibetan pigs	TP
DL3_TTYN2	390572296	32417500568	38.89	97.82	99.81	Tibetan pigs	TP
DL3_TTYN3	622265882	62226588200	40.76	97.71	99.79	Tibetan pigs	TP
DL3_TTYN4	573896032	57102655184	40.38	97.31	99.82	Tibetan pigs	TP
DL3_TTYN5	601199920	60119992000	40.44	97.91	99.82	Tibetan pigs	TP
DL3_TTYN6	632167168	63216716800	40.98	98.2	99.26	Tibetan pigs	TP
DL3_WZS1	586468636	58646863600	40.47	98.48	99.77	Wuzhishan pigs	WZS
DL3_WZS2	588768248	58876824800	40.06	98.42	99.84	Wuzhishan pigs	WZS
DL3_WZS3	580622632	58062263200	40.36	98.49	99.83	Wuzhishan pigs	WZS
DL3_WZS4	586090132	58609013200	40.7	98.8	99.81	Wuzhishan pigs	WZS
DL3_WZS5	593200660	59320066000	40.86	98.75	99.73	Wuzhishan pigs	WZS
DL3_WZS6	597829382	59782938200	40.12	98.36	99.83	Wuzhishan pigs	WZS
HLJ_MZ041	342794038	27080729002	39.5	98.47	98.8	Min pigs	MZ
HLJ_MZ044	299657896	20976052720	41.18	98.79	97.51	Min pigs	MZ
HLJ_MZ1	353493256	35349325600	42.37	100	99.86	Min pigs	MZ
HLJ_MZ100	274920918	15120650490	42.32	98.52	89.74	Min pigs	MZ
HLJ_MZ114	361590132	22418588184	41.55	99.12	92.81	Min pigs	MZ
HLJ_MZ115	353487738	17320899162	39.92	99.29	98.52	Min pigs	MZ
HLJ_MZ122	350876900	34736813100	40.55	99.05	98.92	Min pigs	MZ
HLJ_MZ139	344712510	33587632547	41.18	99.3	96.44	Min pigs	MZ
HLJ_MZ195	326068736	32280804864	41.45	99.15	98.63	Min pigs	MZ
HLJ_MZ197	330934360	32762501640	40.75	99.14	99.28	Min pigs	MZ
HLJ_MZ198	310402890	30729886110	40.87	99.09	94.93	Min pigs	MZ
HLJ_MZ2	320977950	31776817050	41.96	99.72	99.86	Min pigs	MZ
ZS_TUC1	852140840	85636933881	41.12	99.13	99.74	Tunchang pigs	TUC
ZS_TUC2	699586970	69623648112	40.89	99.07	99.7	Tunchang pigs	TUC
DL2_AWJP1	394278396	39427839600	40.47	82.56	99.44	Asian wild boars (Japan)	AWJP
DL3_AWJP2	425209428	42520942800	38.78	97.69	99.72	Asian wild boars (Japan)	AWJP
DL3_AWJP3	439572716	38902185366	38.97	98.52	99.58	Asian wild boars (Japan)	AWJP
DL2_AWJP4	238059056	14164513832	38.36	97.68	99.96	Asian wild boars (Japan)	AWJP
DL3_AWKR15	308716078	31180323878	38.09	98.09	99.86	Asian wild boars (Korea)	AWKR
DL3_AWKR16	279343366	28213679966	42.33	97.61	99.87	Asian wild boars (Korea)	AWKR
DL3_AWKR17	292897222	29582619422	38.12	98.09	99.87	Asian wild boars (Korea)	AWKR
DL3_AWKR18	289573928	28378244944	38.85	98.29	99.85	Asian wild boars (Korea)	AWKR
DL3_AWKR19	267218230	26989041230	38.41	97.42	99.83	Asian wild boars (Korea)	AWKR
DL3_AWKR20	256250770	25881327770	39.25	97.44	99.87	Asian wild boars (Korea)	AWKR
DL3_AWKR21	286330506	28346720094	42.64	97.8	99.86	Asian wild boars (Korea)	AWKR
DL3_AWKR22	281444456	28425890056	39.28	97.57	99.87	Asian wild boars (Korea)	AWKR
DL3_AWKR23	279522530	27812491735	41.44	97.73	99.87	Asian wild boars (Korea)	AWKR
DL3_AWKR24	284047174	28688764574	38.7	97.68	99.88	Asian wild boars (Korea)	AWKR
DL2_AWNC1	212622672	21474889872	48.83	83.7	98.21	Asian wild boars (North China)	AWNC
HLJ_AWNC1	350404396	34690035204	40.65	99.42	97.73	Asian wild boars (North China)	AWNC
DL2_AWNC2	362363814	36236381400	41.47	82.3	99	Asian wild boars (North China)	AWNC
DL2_AWNC3	174204222	17420422200	42.03	93.83	97.09	Asian wild boars (North China)	AWNC
HLJ_AWNC3	390907664	38699858736	39.86	99.12	98.63	Asian wild boars (North China)	AWNC
DL3_AWNC4	623719034	62371903400	41.09	99.32	99.7	Asian wild boars (North China)	AWNC
HLJ_AWNC4	402485900	39846104100	39.54	99.12	99.36	Asian wild boars (North China)	AWNC
DL3_AWNC5	636878814	61777244958	40.75	98.63	99.72	Asian wild boars (North China)	AWNC
DL2_AWNC6	213687764	11218607610	39.47	98.38	99.96	Asian wild boars (North China)	AWNC
DL2_AWNC7	106580224	8686288256	45.75	97.54	99.97	Asian wild boars (North China)	AWNC
DL2_AWSC1	232367698	23469137498	46.13	80.75	99.39	Asian wild boars (South China)	AWSC
DL2_AWSC2	351304202	35130420200	41.97	86.09	99.11	Asian wild boars (South China)	AWSC
DL2_AWSC3	159057634	16064821034	42.69	92.76	98.3	Asian wild boars (South China)	AWSC
DL2_AWSC4	741611520	74161152000	42.56	94.08	99.47	Asian wild boars (South China)	AWSC
DL2_AWSC5	387394362	38739436200	41.98	94.5	99.57	Asian wild boars (South China)	AWSC
DL3_AWSC6	589278268	58927826800	40.02	98.19	99.82	Asian wild boars (South China)	AWSC
DL3_AWSC7	425461686	42546168600	39.38	97.72	99.83	Asian wild boars (South China)	AWSC
DL2_AWSC8	113010958	10792546489	42.57	96.36	99.97	Asian wild boars (South China)	AWSC
DL2_AWSC9	215019522	16126464150	39.91	97.78	99.96	Asian wild boars (South China)	AWSC
DL2_EWCH1	263860994	16623242622	40.78	97.29	95.13	European wild boars (Switzerland)	EWCH
DL2_EWCH2	302163742	30518537942	39.48	96.99	99.97	European wild boars (Switzerland)	EWCH
DL2_EWFR1	306652824	30665282400	43.72	90.14	99.65	European wild boars (France)	EWFR
DL2_EWFR2	194856004	14516772298	41.93	98.13	99.96	European wild boars (France)	EWFR
DL2_EWGR1	394186468	39812833268	40.17	88.92	98.33	European wild boars (Germany)	EWGR
DL2_EWGR2	310073342	31317407542	40.37	87.5	98.37	European wild boars (Germany)	EWGR
DL2_EWGR3	331805976	33512403576	41.06	88.19	98.39	European wild boars (Germany)	EWGR
DL2_EWGR4	313491352	31662626552	40.1	88.46	98.07	European wild boars (Germany)	EWGR
DL1_EWIT1	414572526	41871825126	39.3	92	98.71	European wild boars (Italy)	EWIT
DL2_EWIT1	65604068	6626010868	39.24	83.84	97.46	European wild boars (Italy)	EWIT
DL2_EWIT2	343990446	34399044600	41.22	93.6	99.88	European wild boars (Italy)	EWIT
DL2_EWIT3	381844490	38184449000	41.68	94.28	99.55	European wild boars (Italy)	EWIT
DL2_EWIT4	369628806	36962880600	40.92	94.53	98.41	European wild boars (Italy)	EWIT
DL2_EWIT5	331812064	33181206400	40.48	94.89	99.67	European wild boars (Italy)	EWIT
DL2_EWNE1	347853262	34785326200	41.29	94.59	99.61	European wild boars (Near East)	EWNE
DL2_EWNE2	320570372	32057037200	41.8	92.77	99.26	European wild boars (Near East)	EWNE
DL2_EWNE3	127547686	12882316286	42.73	94.29	98.63	European wild boars (Near East)	EWNE
DL1_EWNL1	414587332	41873320532	41.64	83.46	91.48	European wild boars (Netherlands)	EWNL
DL2_EWNL10	344128830	34757011830	41.58	83.47	97.65	European wild boars (Netherlands)	EWNL
DL1_EWNL11	541472572	54688729772	41.86	82.28	92.23	European wild boars (Netherlands)	EWNL
DL1_EWNL12	458443202	46302763402	41.93	83.57	92.66	European wild boars (Netherlands)	EWNL
DL2_EWNL13	165426858	11083599486	39.64	98.39	99.97	European wild boars (Netherlands)	EWNL
DL2_EWNL14	115981166	9452465029	42.47	97.86	99.98	European wild boars (Netherlands)	EWNL
DL2_EWNL15	189990470	13679313840	39.69	98.45	99.97	European wild boars (Netherlands)	EWNL
DL2_EWNL16	245377782	22820133726	40.73	97.76	99.96	European wild boars (Netherlands)	EWNL
DL1_EWNL2	494792774	49974070174	41.27	83.3	91.94	European wild boars (Netherlands)	EWNL
DL2_EWNL3	292301612	29230161200	41.22	91	99.39	European wild boars (Netherlands)	EWNL
DL2_EWNL4	363358268	36335826800	41.35	94.98	99.9	European wild boars (Netherlands)	EWNL
DL2_EWNL5	241741810	20548053850	41.45	96.71	94.27	European wild boars (Netherlands)	EWNL
DL1_EWNL6	721812986	72903111586	41.99	84	91.65	European wild boars (Netherlands)	EWNL
DL2_EWNL7	222639586	22486598186	45.19	85.14	99.48	European wild boars (Netherlands)	EWNL
DL2_EWNL8	258396306	25839630600	41.22	88.75	99.53	European wild boars (Netherlands)	EWNL
DL2_EWNL9	362976692	36660645892	41.43	83.35	97.68	European wild boars (Netherlands)	EWNL

## Sheet: Table S3
Table S3. The average value of LD in different distance regions among six domestic pig breeds
Distance (kb)	DA （Ding'an pigs）	HT (Hetao pigs)	MZ (Min pigs)	TP (Tibetan pigs)	TUC (Tunchang pigs)	WZS (Wuzhishan pigs)
10	0.681	0.6185	0.5269	0.4544	0.5871	0.5033
50	0.3275	0.2403	0.1743	0.092	0.216	0.1381
100	0.3084	0.2288	0.1611	0.0788	0.2021	0.1272
150	0.2996	0.2232	0.1547	0.0728	0.1958	0.1225
200	0.2936	0.2199	0.1503	0.0697	0.1921	0.1198
250	0.2887	0.2172	0.1472	0.067	0.1897	0.1181
300	0.2851	0.2152	0.1446	0.0659	0.1879	0.1168

## Sheet: Table S4
Table S4. List of regions under selection for adaptation to tropical environments and enumeration of the genes within such regions
Chr	Start	End	FST	XP-EHH	Ensembl id	Gene name
1	230330001	230380000	0.404165	0.932877	ENSSSCG00000005282	VPS13A
1	230330001	230380000	0.404165	0.932877	ENSSSCG00000005284	GNA14
3	5310001	5360000	0.340304	0.921973	ENSSSCG00000007599	LMTK2
3	5300001	5350000	0.333154	0.910002	ENSSSCG00000007599	LMTK2
3	5320001	5370000	0.358262	0.906692	ENSSSCG00000007599	LMTK2
1	230340001	230390000	0.443218	0.902724	ENSSSCG00000005284	GNA14
2	52630001	52680000	0.294026	0.900697	ENSSSCG00000032625
3	5290001	5340000	0.316084	0.898911	ENSSSCG00000007599	LMTK2
3	5330001	5380000	0.33712	0.898803	ENSSSCG00000007599	LMTK2
2	52640001	52690000	0.302611	0.896136	ENSSSCG00000032625
1	230320001	230370000	0.392425	0.887965	ENSSSCG00000005282	VPS13A
1	230320001	230370000	0.392425	0.887965	ENSSSCG00000005284	GNA14
3	5350001	5400000	0.312911	0.882699	ENSSSCG00000007599	LMTK2
2	52620001	52670000	0.267551	0.881798	ENSSSCG00000032625
2	52650001	52700000	0.318069	0.881515	ENSSSCG00000032625
16	34100001	34150000	0.329967	0.862956	ENSSSCG00000016898
16	34100001	34150000	0.329967	0.862956	ENSSSCG00000046432
3	5340001	5390000	0.328068	0.859717	ENSSSCG00000007599	LMTK2
16	34090001	34140000	0.34111	0.854007	ENSSSCG00000016898
1	230310001	230360000	0.360258	0.853441	ENSSSCG00000005282	VPS13A
1	230310001	230360000	0.360258	0.853441	ENSSSCG00000005284	GNA14
16	34110001	34160000	0.333605	0.851074	ENSSSCG00000016898
16	34110001	34160000	0.333605	0.851074	ENSSSCG00000046432
14	44960001	45010000	0.372773	0.850867	ENSSSCG00000046022
14	44950001	45000000	0.346409	0.850293	ENSSSCG00000046022
3	5360001	5410000	0.301842	0.847838	ENSSSCG00000007599	LMTK2
12	28010001	28060000	0.229967	0.845551	ENSSSCG00000023169	CA10
1	230350001	230400000	0.515787	0.844429	ENSSSCG00000005284	GNA14
1	273220001	273270000	0.277229	0.839651	ENSSSCG00000005742	DBH
1	273220001	273270000	0.277229	0.839651	ENSSSCG00000005740	SARDH
2	52660001	52710000	0.322297	0.837799	ENSSSCG00000032625
14	44970001	45020000	0.391734	0.837542	ENSSSCG00000046022
16	34080001	34130000	0.326955	0.837167	ENSSSCG00000016898
1	230300001	230350000	0.365015	0.833548	ENSSSCG00000005282	VPS13A
1	230300001	230350000	0.365015	0.833548	ENSSSCG00000005284	GNA14
8	137640001	137690000	0.31731	0.833049	ENSSSCG00000009256	ANTXR2
12	28000001	28050000	0.242621	0.83171	ENSSSCG00000023169	CA10
16	34180001	34230000	0.313994	0.82846	ENSSSCG00000058258
16	34180001	34230000	0.313994	0.82846	ENSSSCG00000057009
16	34180001	34230000	0.313994	0.82846	ENSSSCG00000016900	ESM1
16	34180001	34230000	0.313994	0.82846	ENSSSCG00000016901	GZMK
8	137650001	137700000	0.306476	0.827625	ENSSSCG00000009256	ANTXR2
2	49620001	49670000	0.243154	0.827429	ENSSSCG00000013409	SBF2
2	52200001	52250000	0.288894	0.823049	ENSSSCG00000033305	PGBD2
2	52200001	52250000	0.288894	0.823049	ENSSSCG00000013976
1	273230001	273280000	0.264853	0.823001	ENSSSCG00000005740	SARDH
16	34190001	34240000	0.257227	0.822712	ENSSSCG00000058258
16	34190001	34240000	0.257227	0.822712	ENSSSCG00000057009
16	34190001	34240000	0.257227	0.822712	ENSSSCG00000016900	ESM1
16	34190001	34240000	0.257227	0.822712	ENSSSCG00000016901	GZMK
2	51980001	52030000	0.276142	0.82146	ENSSSCG00000026598
16	34170001	34220000	0.360418	0.819493	ENSSSCG00000058258
16	34170001	34220000	0.360418	0.819493	ENSSSCG00000057009
16	34170001	34220000	0.360418	0.819493	ENSSSCG00000016900	ESM1
16	34170001	34220000	0.360418	0.819493	ENSSSCG00000016901	GZMK
12	27990001	28040000	0.230489	0.818036	ENSSSCG00000023169	CA10
13	20480001	20530000	0.264708	0.816013	ENSSSCG00000044082
13	20480001	20530000	0.264708	0.816013	ENSSSCG00000041299
2	52210001	52260000	0.290392	0.815669	ENSSSCG00000033305	PGBD2
2	52210001	52260000	0.290392	0.815669	ENSSSCG00000013976
13	20490001	20540000	0.283294	0.814304	ENSSSCG00000041299
16	34120001	34170000	0.376583	0.813638	ENSSSCG00000046432
16	34200001	34250000	0.247688	0.813409	ENSSSCG00000058258
16	34200001	34250000	0.247688	0.813409	ENSSSCG00000057009
16	34200001	34250000	0.247688	0.813409	ENSSSCG00000016901	GZMK
16	34070001	34120000	0.302484	0.810986	ENSSSCG00000016898
1	230290001	230340000	0.377673	0.810402	ENSSSCG00000005282	VPS13A
16	34160001	34210000	0.388065	0.809333	ENSSSCG00000058258
16	34160001	34210000	0.388065	0.809333	ENSSSCG00000016900	ESM1
13	20470001	20520000	0.232486	0.808324	ENSSSCG00000044082
13	20470001	20520000	0.232486	0.808324	ENSSSCG00000041299
8	137660001	137710000	0.239506	0.80784	ENSSSCG00000009256	ANTXR2
2	49610001	49660000	0.2673	0.805605	ENSSSCG00000013409	SBF2
1	246200001	246250000	0.321646	0.803667	ENSSSCG00000005423	ABCA1
16	34150001	34200000	0.413706	0.802268	ENSSSCG00000016900	ESM1
8	137630001	137680000	0.296308	0.800996	ENSSSCG00000009256	ANTXR2
3	5370001	5420000	0.276227	0.798456	ENSSSCG00000038489	BHLHA15
3	5370001	5420000	0.276227	0.798456	ENSSSCG00000007601	TECPR1
3	5370001	5420000	0.276227	0.798456	ENSSSCG00000007599	LMTK2
1	246210001	246260000	0.34258	0.798214	ENSSSCG00000005423	ABCA1
1	230280001	230330000	0.408657	0.797276	ENSSSCG00000005282	VPS13A
16	34210001	34260000	0.261831	0.79603	ENSSSCG00000057009
16	34210001	34260000	0.261831	0.79603	ENSSSCG00000016901	GZMK
12	28020001	28070000	0.237242	0.795377	ENSSSCG00000023169	CA10
2	52190001	52240000	0.278693	0.794392	ENSSSCG00000033305	PGBD2
16	34130001	34180000	0.415649	0.793727	ENSSSCG00000046432
14	44940001	44990000	0.298949	0.793084	ENSSSCG00000046022
16	34140001	34190000	0.430007	0.792862	ENSSSCG00000016900	ESM1
16	34140001	34190000	0.430007	0.792862	ENSSSCG00000046432
2	51990001	52040000	0.24564	0.791196	ENSSSCG00000026598
2	125730001	125780000	0.251155	0.789894	ENSSSCG00000058349
2	125730001	125780000	0.251155	0.789894	ENSSSCG00000052309
2	52220001	52270000	0.277872	0.787965	ENSSSCG00000013976
8	137620001	137670000	0.317314	0.787396	ENSSSCG00000009256	ANTXR2
6	66860001	66910000	0.379718	0.786494	ENSSSCG00000029843	NPHP4
14	45050001	45100000	0.331306	0.785205	ENSSSCG00000009966	MN1
2	51970001	52020000	0.298903	0.784799	ENSSSCG00000026598
5	60250001	60300000	0.227041	0.784309	ENSSSCG00000000625	LRP6
1	230270001	230320000	0.444653	0.783735	ENSSSCG00000005282	VPS13A
16	34220001	34270000	0.24013	0.783379	ENSSSCG00000016902	GZMA
16	34220001	34270000	0.24013	0.783379	ENSSSCG00000016901	GZMK
2	125720001	125770000	0.269668	0.781687	ENSSSCG00000058349
2	125720001	125770000	0.269668	0.781687	ENSSSCG00000052309
1	246190001	246240000	0.276634	0.780712	ENSSSCG00000005423	ABCA1
1	230040001	230090000	0.317258	0.779259	ENSSSCG00000005282	VPS13A
1	230030001	230080000	0.328253	0.778619	ENSSSCG00000005282	VPS13A
6	66870001	66920000	0.349046	0.777105	ENSSSCG00000029843	NPHP4
5	60260001	60310000	0.222398	0.776874	ENSSSCG00000000625	LRP6
8	137610001	137660000	0.33302	0.774965	ENSSSCG00000036555	PRDM8
8	137610001	137660000	0.33302	0.774965	ENSSSCG00000009256	ANTXR2
1	230210001	230260000	0.324721	0.774446	ENSSSCG00000005282	VPS13A
2	125700001	125750000	0.309386	0.773426	ENSSSCG00000058349
2	125700001	125750000	0.309386	0.773426	ENSSSCG00000052309
2	125700001	125750000	0.309386	0.773426	ENSSSCG00000014233
14	45060001	45110000	0.339996	0.771526	ENSSSCG00000009966	MN1
1	230060001	230110000	0.279308	0.771445	ENSSSCG00000005282	VPS13A
3	5280001	5330000	0.262781	0.771157	ENSSSCG00000007599	LMTK2
1	230050001	230100000	0.300058	0.771081	ENSSSCG00000005282	VPS13A
6	66850001	66900000	0.399223	0.770349	ENSSSCG00000029843	NPHP4
17	61830001	61880000	0.406195	0.769859	ENSSSCG00000007538	GATA5
2	125710001	125760000	0.270903	0.7695	ENSSSCG00000058349
2	125710001	125760000	0.270903	0.7695	ENSSSCG00000052309
2	125710001	125760000	0.270903	0.7695	ENSSSCG00000014233
2	51410001	51460000	0.222793	0.766362	ENSSSCG00000034569	OBSCN
6	66880001	66930000	0.385493	0.765589	ENSSSCG00000029843	NPHP4
6	66880001	66930000	0.385493	0.765589	ENSSSCG00000020749	KCNAB2
2	52510001	52560000	0.241507	0.764469	ENSSSCG00000054908
6	66840001	66890000	0.427233	0.763249	ENSSSCG00000029843	NPHP4
2	125740001	125790000	0.236523	0.7628	ENSSSCG00000058349
2	125740001	125790000	0.236523	0.7628	ENSSSCG00000052309
14	45070001	45120000	0.377858	0.762287	ENSSSCG00000009966	MN1
17	61820001	61870000	0.425694	0.761888	ENSSSCG00000007538	GATA5
5	60240001	60290000	0.254812	0.761642	ENSSSCG00000000625	LRP6
13	20500001	20550000	0.278882	0.761562	ENSSSCG00000048457
13	20500001	20550000	0.278882	0.761562	ENSSSCG00000041299
1	230220001	230270000	0.334119	0.761255	ENSSSCG00000005282	VPS13A
3	22430001	22480000	0.298301	0.76109	ENSSSCG00000034827	CHP2
1	230360001	230410000	0.520511	0.76101	ENSSSCG00000005284	GNA14
1	230020001	230070000	0.324095	0.760276	ENSSSCG00000005282	VPS13A
14	45080001	45130000	0.386055	0.759796	ENSSSCG00000009966	MN1
1	230200001	230250000	0.335831	0.757453	ENSSSCG00000005282	VPS13A
1	230070001	230120000	0.286175	0.756516	ENSSSCG00000005282	VPS13A
3	22440001	22490000	0.333782	0.755746	ENSSSCG00000034827	CHP2
2	52520001	52570000	0.235951	0.75525	ENSSSCG00000054908
6	66830001	66880000	0.429457	0.754983	ENSSSCG00000029843	NPHP4
1	246220001	246270000	0.39619	0.754381	ENSSSCG00000005423	ABCA1
2	52180001	52230000	0.277292	0.75349	ENSSSCG00000033305	PGBD2
14	45090001	45140000	0.401467	0.751661	ENSSSCG00000009966	MN1
2	52610001	52660000	0.31188	0.749231	ENSSSCG00000032625
1	238780001	238830000	0.278357	0.747098	ENSSSCG00000005358	SHB
17	61810001	61860000	0.429412	0.745962	ENSSSCG00000007538	GATA5
17	61810001	61860000	0.429412	0.745962	ENSSSCG00000060100
16	34060001	34110000	0.262931	0.745147	ENSSSCG00000016898
2	52500001	52550000	0.242685	0.742115	ENSSSCG00000039869
2	52500001	52550000	0.242685	0.742115	ENSSSCG00000054908
2	49600001	49650000	0.26834	0.741391	ENSSSCG00000013409	SBF2
14	45100001	45150000	0.401424	0.740952	ENSSSCG00000009966	MN1
14	45100001	45150000	0.401424	0.740952	ENSSSCG00000047249
11	45180001	45230000	0.242472	0.739804	ENSSSCG00000024722	PIBF1
1	230080001	230130000	0.291132	0.738672	ENSSSCG00000005282	VPS13A
11	45190001	45240000	0.231668	0.737385	ENSSSCG00000019565	SNORA70
11	45190001	45240000	0.231668	0.737385	ENSSSCG00000024722	PIBF1
3	22450001	22500000	0.371263	0.737207	ENSSSCG00000034827	CHP2
13	20460001	20510000	0.239608	0.736555	ENSSSCG00000058453
13	20460001	20510000	0.239608	0.736555	ENSSSCG00000044082
13	20460001	20510000	0.239608	0.736555	ENSSSCG00000041299
13	207990001	208040000	0.236469	0.736286	ENSSSCG00000030696
11	78950001	79000000	0.23743	0.735264	ENSSSCG00000009567	RASA3
6	66820001	66870000	0.440132	0.734871	ENSSSCG00000029843	NPHP4
2	52020001	52070000	0.282589	0.733208	ENSSSCG00000013980
13	20550001	20600000	0.233305	0.733189	ENSSSCG00000048457
13	20550001	20600000	0.233305	0.733189	ENSSSCG00000041299
2	44850001	44900000	0.243461	0.733006	ENSSSCG00000033786
1	230100001	230150000	0.347448	0.731613	ENSSSCG00000005282	VPS13A
1	230090001	230140000	0.316531	0.731484	ENSSSCG00000005282	VPS13A
2	51430001	51480000	0.236027	0.730994	ENSSSCG00000034569	OBSCN
17	61800001	61850000	0.45491	0.730346	ENSSSCG00000007538	GATA5
17	61800001	61850000	0.45491	0.730346	ENSSSCG00000060100
1	230110001	230160000	0.367762	0.730339	ENSSSCG00000005282	VPS13A
14	45110001	45160000	0.307735	0.727614	ENSSSCG00000009966	MN1
14	45110001	45160000	0.307735	0.727614	ENSSSCG00000047249
1	273240001	273290000	0.227751	0.727318	ENSSSCG00000005740	SARDH
8	137600001	137650000	0.349731	0.726711	ENSSSCG00000036555	PRDM8
8	137600001	137650000	0.349731	0.726711	ENSSSCG00000009256	ANTXR2
2	51250001	51300000	0.239024	0.724553	ENSSSCG00000013989	GJC2
2	51250001	51300000	0.239024	0.724553	ENSSSCG00000013990
2	51250001	51300000	0.239024	0.724553	ENSSSCG00000034569	OBSCN
1	246180001	246230000	0.309781	0.724337	ENSSSCG00000005423	ABCA1
6	18350001	18400000	0.235383	0.723671	ENSSSCG00000041998
6	18360001	18410000	0.244542	0.720796	ENSSSCG00000041998
4	37100001	37150000	0.313805	0.72025	ENSSSCG00000006071	VPS13B
1	246230001	246280000	0.386663	0.720174	ENSSSCG00000005423	ABCA1
2	52490001	52540000	0.2481	0.719828	ENSSSCG00000039869
13	20540001	20590000	0.236148	0.718443	ENSSSCG00000048457
13	20540001	20590000	0.236148	0.718443	ENSSSCG00000041299
6	66890001	66940000	0.350041	0.718435	ENSSSCG00000029843	NPHP4
6	66890001	66940000	0.350041	0.718435	ENSSSCG00000020749	KCNAB2
4	37110001	37160000	0.317992	0.716688	ENSSSCG00000006071	VPS13B
8	109380001	109430000	0.228278	0.71553	ENSSSCG00000009125
8	138200001	138250000	0.253856	0.71533	ENSSSCG00000018854	U2
8	138200001	138250000	0.253856	0.71533	ENSSSCG00000052502
11	78750001	78800000	0.261522	0.715013	ENSSSCG00000045154
11	78750001	78800000	0.261522	0.715013	ENSSSCG00000009561	ATP4B
11	78750001	78800000	0.261522	0.715013	ENSSSCG00000009562	GRK1
11	78750001	78800000	0.261522	0.715013	ENSSSCG00000009560	TFDP1
16	78320001	78370000	0.290493	0.714605	ENSSSCG00000055743
5	60230001	60280000	0.270934	0.713813	ENSSSCG00000000625	LRP6
6	66800001	66850000	0.352531	0.712831	ENSSSCG00000029843	NPHP4
8	109390001	109440000	0.230475	0.712171	ENSSSCG00000009125
13	20510001	20560000	0.31483	0.710693	ENSSSCG00000048457
13	20510001	20560000	0.31483	0.710693	ENSSSCG00000041299
2	52170001	52220000	0.276394	0.710536	ENSSSCG00000033305	PGBD2
6	66810001	66860000	0.418131	0.710392	ENSSSCG00000029843	NPHP4
2	125690001	125740000	0.300274	0.710002	ENSSSCG00000058349
2	125690001	125740000	0.300274	0.710002	ENSSSCG00000014233
1	246170001	246220000	0.299625	0.70957	ENSSSCG00000005423	ABCA1
11	78740001	78790000	0.275604	0.708078	ENSSSCG00000045154
11	78740001	78790000	0.275604	0.708078	ENSSSCG00000009561	ATP4B
11	78740001	78790000	0.275604	0.708078	ENSSSCG00000009563	TMCO3
11	78740001	78790000	0.275604	0.708078	ENSSSCG00000009560	TFDP1
15	139000001	139050000	0.309057	0.706593	ENSSSCG00000047509
15	139000001	139050000	0.309057	0.706593	ENSSSCG00000042539
15	139000001	139050000	0.309057	0.706593	ENSSSCG00000016349	NDUFA10
15	139000001	139050000	0.309057	0.706593	ENSSSCG00000055593
8	86080001	86130000	0.379843	0.706502	ENSSSCG00000009053	RNF150
15	77110001	77160000	0.33863	0.706457	ENSSSCG00000015943	GORASP2
17	61790001	61840000	0.473779	0.705905	ENSSSCG00000007538	GATA5
17	61790001	61840000	0.473779	0.705905	ENSSSCG00000060100
6	66790001	66840000	0.348215	0.705401	ENSSSCG00000029843	NPHP4
2	51240001	51290000	0.245054	0.704351	ENSSSCG00000013991	C1orf35
2	51240001	51290000	0.245054	0.704351	ENSSSCG00000029050	MRPL55
2	51240001	51290000	0.245054	0.704351	ENSSSCG00000013989	GJC2
2	51240001	51290000	0.245054	0.704351	ENSSSCG00000013990
2	51240001	51290000	0.245054	0.704351	ENSSSCG00000034569	OBSCN
15	77120001	77170000	0.336317	0.702951	ENSSSCG00000015943	GORASP2
6	18370001	18420000	0.258182	0.70206	ENSSSCG00000041998
1	230120001	230170000	0.428113	0.701393	ENSSSCG00000005282	VPS13A
14	45120001	45170000	0.237349	0.701266	ENSSSCG00000009966	MN1
14	45120001	45170000	0.237349	0.701266	ENSSSCG00000047249
7	66650001	66700000	0.24909	0.701191	ENSSSCG00000001964	NPAS3
7	66660001	66710000	0.262449	0.700616	ENSSSCG00000001964	NPAS3
2	52670001	52720000	0.37927	0.699285	ENSSSCG00000032625
2	51440001	51490000	0.257217	0.698363	ENSSSCG00000034569	OBSCN
15	77130001	77180000	0.342602	0.697783	ENSSSCG00000015944	TLK1
15	77130001	77180000	0.342602	0.697783	ENSSSCG00000015943	GORASP2
7	66670001	66720000	0.234975	0.695945	ENSSSCG00000001964	NPAS3
2	52430001	52480000	0.237611	0.695846	ENSSSCG00000013973	LYPD8
2	52440001	52490000	0.237448	0.695723	ENSSSCG00000013973	LYPD8
14	44930001	44980000	0.233377	0.695429	ENSSSCG00000046022
2	125650001	125700000	0.287577	0.695405	ENSSSCG00000014233
2	52600001	52650000	0.321772	0.695	ENSSSCG00000032625
1	273210001	273260000	0.233907	0.692991	ENSSSCG00000005742	DBH
1	273210001	273260000	0.233907	0.692991	ENSSSCG00000005740	SARDH
2	52420001	52470000	0.25089	0.692905	ENSSSCG00000013973	LYPD8
14	45320001	45370000	0.229708	0.692852	ENSSSCG00000009968	TTC28
1	230370001	230420000	0.47441	0.692624	ENSSSCG00000005284	GNA14
14	45310001	45360000	0.236966	0.692365	ENSSSCG00000009968	TTC28
15	77100001	77150000	0.34311	0.690527	ENSSSCG00000015943	GORASP2
8	138190001	138240000	0.279151	0.690216	ENSSSCG00000018854	U2
8	138190001	138240000	0.279151	0.690216	ENSSSCG00000052502
1	246020001	246070000	0.268661	0.68947	ENSSSCG00000005419
16	78330001	78380000	0.291558	0.689445	ENSSSCG00000055743
14	135240001	135290000	0.248727	0.688529	ENSSSCG00000010745	FANK1
15	77020001	77070000	0.264936	0.688446	ENSSSCG00000022233	GAD1
15	77020001	77070000	0.264936	0.688446	ENSSSCG00000015943	GORASP2
6	18340001	18390000	0.22542	0.688019	ENSSSCG00000041998
16	78300001	78350000	0.280304	0.687535	ENSSSCG00000032074	IRX2
13	20530001	20580000	0.302043	0.686755	ENSSSCG00000048457
13	20530001	20580000	0.302043	0.686755	ENSSSCG00000041299
3	22460001	22510000	0.389316	0.686432	ENSSSCG00000034827	CHP2
2	125660001	125710000	0.329886	0.686351	ENSSSCG00000014233
2	51230001	51280000	0.249929	0.68602	ENSSSCG00000013991	C1orf35
2	51230001	51280000	0.249929	0.68602	ENSSSCG00000029050	MRPL55
2	51230001	51280000	0.249929	0.68602	ENSSSCG00000013992	ARF1
2	51230001	51280000	0.249929	0.68602	ENSSSCG00000013989	GJC2
2	51230001	51280000	0.249929	0.68602	ENSSSCG00000013990
11	78730001	78780000	0.303127	0.685609	ENSSSCG00000045154
11	78730001	78780000	0.303127	0.685609	ENSSSCG00000009563	TMCO3
11	78730001	78780000	0.303127	0.685609	ENSSSCG00000009560	TFDP1
7	5660001	5710000	0.226534	0.684202	ENSSSCG00000056029
2	125640001	125690000	0.292894	0.684001	ENSSSCG00000014233
14	135250001	135300000	0.249894	0.683998	ENSSSCG00000010745	FANK1
13	66480001	66530000	0.260356	0.683699	ENSSSCG00000011572	SEC13
13	66480001	66530000	0.260356	0.683699	ENSSSCG00000023084	ATP2B2
13	66510001	66560000	0.286359	0.683537	ENSSSCG00000011572	SEC13
13	66510001	66560000	0.286359	0.683537	ENSSSCG00000023084	ATP2B2
2	52030001	52080000	0.337631	0.683482	ENSSSCG00000013980
2	52030001	52080000	0.337631	0.683482	ENSSSCG00000035948	U6
4	37120001	37170000	0.339214	0.682958	ENSSSCG00000006071	VPS13B
2	52480001	52530000	0.248778	0.682235	ENSSSCG00000039869
1	230190001	230240000	0.353738	0.682219	ENSSSCG00000005282	VPS13A
2	51450001	51500000	0.249106	0.681926	ENSSSCG00000034569	OBSCN
14	135430001	135480000	0.278246	0.681328	ENSSSCG00000010746	ADAM12
7	66640001	66690000	0.243788	0.681198	ENSSSCG00000001964	NPAS3
3	57760001	57810000	0.295374	0.680988	ENSSSCG00000053396
3	57760001	57810000	0.295374	0.680988	ENSSSCG00000025106	THNSL2
13	20370001	20420000	0.273249	0.680649	ENSSSCG00000048718
4	75520001	75570000	0.334923	0.680343	ENSSSCG00000006243	PENK
4	75520001	75570000	0.334923	0.680343	ENSSSCG00000036133
15	77010001	77060000	0.247915	0.679889	ENSSSCG00000022233	GAD1
15	77010001	77060000	0.247915	0.679889	ENSSSCG00000015943	GORASP2
8	137720001	137770000	0.238568	0.67891	ENSSSCG00000009256	ANTXR2
14	135420001	135470000	0.288696	0.67883	ENSSSCG00000010746	ADAM12
4	37090001	37140000	0.318802	0.677979	ENSSSCG00000060790	COX6C
4	37090001	37140000	0.318802	0.677979	ENSSSCG00000006071	VPS13B
2	51960001	52010000	0.364157	0.677765	ENSSSCG00000026598
15	35970001	36020000	0.232429	0.677675	ENSSSCG00000053110
15	35970001	36020000	0.232429	0.677675	ENSSSCG00000046545
15	35970001	36020000	0.232429	0.677675	ENSSSCG00000058259
15	35970001	36020000	0.232429	0.677675	ENSSSCG00000061712
15	35970001	36020000	0.232429	0.677675	ENSSSCG00000058174
17	61780001	61830000	0.442286	0.677521	ENSSSCG00000007539	RBBP8NL
17	61780001	61830000	0.442286	0.677521	ENSSSCG00000007538	GATA5
17	61780001	61830000	0.442286	0.677521	ENSSSCG00000060100
1	246160001	246210000	0.360572	0.677469	ENSSSCG00000005423	ABCA1
2	53750001	53800000	0.306816	0.677373	ENSSSCG00000056035
8	109370001	109420000	0.243262	0.676927	ENSSSCG00000009125
13	207640001	207690000	0.237837	0.67644	ENSSSCG00000062232
13	207640001	207690000	0.237837	0.67644	ENSSSCG00000048463
2	52410001	52460000	0.263159	0.67639	ENSSSCG00000013973	LYPD8
2	52410001	52460000	0.263159	0.67639	ENSSSCG00000048773
11	78960001	79010000	0.272631	0.675736	ENSSSCG00000009567	RASA3
15	77000001	77050000	0.263876	0.674113	ENSSSCG00000022233	GAD1
15	77000001	77050000	0.263876	0.674113	ENSSSCG00000015943	GORASP2
2	83040001	83090000	0.226097	0.673704	ENSSSCG00000028317	ARHGEF28
1	265270001	265320000	0.41038	0.673638	ENSSSCG00000005591	ADGRD2
1	265270001	265320000	0.41038	0.673638	ENSSSCG00000005588	NR5A1
2	90660001	90710000	0.271875	0.672571	ENSSSCG00000014133	RPS23
2	90660001	90710000	0.271875	0.672571	ENSSSCG00000014132
2	90660001	90710000	0.271875	0.672571	ENSSSCG00000025210	ATG10
2	49690001	49740000	0.23274	0.672566	ENSSSCG00000062753
2	49690001	49740000	0.23274	0.672566	ENSSSCG00000013410	SWAP70
2	49690001	49740000	0.23274	0.672566	ENSSSCG00000013409	SBF2
15	139010001	139060000	0.301521	0.672297	ENSSSCG00000047509
15	139010001	139060000	0.301521	0.672297	ENSSSCG00000042539
15	139010001	139060000	0.301521	0.672297	ENSSSCG00000016349	NDUFA10
15	139010001	139060000	0.301521	0.672297	ENSSSCG00000055593
3	57750001	57800000	0.297377	0.671956	ENSSSCG00000053396
3	57750001	57800000	0.297377	0.671956	ENSSSCG00000025106	THNSL2
5	60220001	60270000	0.309789	0.6712	ENSSSCG00000000625	LRP6
13	20450001	20500000	0.239516	0.670513	ENSSSCG00000058453
13	20450001	20500000	0.239516	0.670513	ENSSSCG00000044082
2	52590001	52640000	0.277676	0.670468	ENSSSCG00000032625
2	52160001	52210000	0.262742	0.670322	ENSSSCG00000033305	PGBD2
1	245900001	245950000	0.272398	0.670103	ENSSSCG00000031355	OR13C8
1	245900001	245950000	0.272398	0.670103	ENSSSCG00000057569
1	245900001	245950000	0.272398	0.670103	ENSSSCG00000005413
9	84600001	84650000	0.340677	0.669871	ENSSSCG00000015356	AGMO
15	77140001	77190000	0.322232	0.66958	ENSSSCG00000015944	TLK1
8	86090001	86140000	0.426943	0.669287	ENSSSCG00000009053	RNF150
16	34050001	34100000	0.246379	0.669105	ENSSSCG00000016898
14	43160001	43210000	0.222571	0.668827	ENSSSCG00000009954	CRYBB3
14	43160001	43210000	0.222571	0.668827	ENSSSCG00000009955	CRYBB2
14	43160001	43210000	0.222571	0.668827	ENSSSCG00000033385
14	43180001	43230000	0.226055	0.668687	ENSSSCG00000009954	CRYBB3
14	43180001	43230000	0.226055	0.668687	ENSSSCG00000009955	CRYBB2
14	43180001	43230000	0.226055	0.668687	ENSSSCG00000033385
14	43180001	43230000	0.226055	0.668687	ENSSSCG00000009956	GRK3
4	31360001	31410000	0.237955	0.668512	ENSSSCG00000006037	OXR1
6	66780001	66830000	0.310622	0.668323	ENSSSCG00000029843	NPHP4
15	77030001	77080000	0.315616	0.667904	ENSSSCG00000022233	GAD1
15	77030001	77080000	0.315616	0.667904	ENSSSCG00000015943	GORASP2
4	31370001	31420000	0.284063	0.66786	ENSSSCG00000006037	OXR1
8	86070001	86120000	0.305793	0.667805	ENSSSCG00000009053	RNF150
2	90650001	90700000	0.274387	0.667478	ENSSSCG00000014133	RPS23
2	90650001	90700000	0.274387	0.667478	ENSSSCG00000014132
2	90650001	90700000	0.274387	0.667478	ENSSSCG00000025210	ATG10
6	18380001	18430000	0.249563	0.666615	ENSSSCG00000041998
2	52820001	52870000	0.262775	0.666581	ENSSSCG00000056969
2	52820001	52870000	0.262775	0.666581	ENSSSCG00000058624
1	230130001	230180000	0.459741	0.666228	ENSSSCG00000005282	VPS13A
2	83030001	83080000	0.223938	0.665642	ENSSSCG00000028317	ARHGEF28
6	47510001	47560000	0.249512	0.665264	ENSSSCG00000002965	ACTN4
13	207630001	207680000	0.249719	0.665083	ENSSSCG00000062232
13	207630001	207680000	0.249719	0.665083	ENSSSCG00000048463
2	52840001	52890000	0.257421	0.663938	ENSSSCG00000058624
2	52840001	52890000	0.257421	0.663938	ENSSSCG00000056308
2	52810001	52860000	0.261741	0.663868	ENSSSCG00000056969
2	52810001	52860000	0.261741	0.663868	ENSSSCG00000058624
1	265260001	265310000	0.351842	0.663751	ENSSSCG00000005591	ADGRD2
1	265260001	265310000	0.351842	0.663751	ENSSSCG00000005588	NR5A1
2	75970001	76020000	0.323895	0.6635	ENSSSCG00000062558
2	90670001	90720000	0.25433	0.66343	ENSSSCG00000014133	RPS23
2	90670001	90720000	0.25433	0.66343	ENSSSCG00000014132
1	245890001	245940000	0.252827	0.663333	ENSSSCG00000026865	OR13C3
1	245890001	245940000	0.252827	0.663333	ENSSSCG00000031355	OR13C8
9	84610001	84660000	0.421499	0.663162	ENSSSCG00000015356	AGMO
4	75530001	75580000	0.336747	0.662446	ENSSSCG00000006243	PENK
4	75530001	75580000	0.336747	0.662446	ENSSSCG00000036133
2	75960001	76010000	0.333401	0.662203	ENSSSCG00000062558
2	90640001	90690000	0.242619	0.661271	ENSSSCG00000049576
2	90640001	90690000	0.242619	0.661271	ENSSSCG00000014133	RPS23
2	90640001	90690000	0.242619	0.661271	ENSSSCG00000014132
2	90640001	90690000	0.242619	0.661271	ENSSSCG00000025210	ATG10
8	138120001	138170000	0.321218	0.661236	ENSSSCG00000053161
8	138120001	138170000	0.321218	0.661236	ENSSSCG00000057851
13	207620001	207670000	0.248399	0.660665	ENSSSCG00000062232
13	207620001	207670000	0.248399	0.660665	ENSSSCG00000048463
1	246150001	246200000	0.381181	0.660036	ENSSSCG00000005423	ABCA1
12	28050001	28100000	0.231765	0.659764	ENSSSCG00000023169	CA10
14	134950001	135000000	0.306435	0.659353	ENSSSCG00000032832	TEX36
14	135260001	135310000	0.251608	0.658449	ENSSSCG00000010746	ADAM12
14	135260001	135310000	0.251608	0.658449	ENSSSCG00000010745	FANK1
8	137730001	137780000	0.234555	0.658162	ENSSSCG00000009256	ANTXR2
9	84590001	84640000	0.339427	0.657568	ENSSSCG00000015356	AGMO
16	78340001	78390000	0.251031	0.657241	ENSSSCG00000055743
6	170460001	170510000	0.264334	0.657097	ENSSSCG00000003976	NFYC
6	170460001	170510000	0.264334	0.657097	ENSSSCG00000039245	RIMS3
5	58440001	58490000	0.26194	0.656495	ENSSSCG00000000614	GRIN2B
8	137590001	137640000	0.333016	0.656491	ENSSSCG00000033490
8	137590001	137640000	0.333016	0.656491	ENSSSCG00000036555	PRDM8
8	137590001	137640000	0.333016	0.656491	ENSSSCG00000009256	ANTXR2
2	52830001	52880000	0.253904	0.655807	ENSSSCG00000056969
2	52830001	52880000	0.253904	0.655807	ENSSSCG00000058624
5	51560001	51610000	0.292294	0.655679	ENSSSCG00000000571	ABCC9
2	52910001	52960000	0.242396	0.6556	ENSSSCG00000031266
4	75540001	75590000	0.295939	0.655418	ENSSSCG00000036133
4	75540001	75590000	0.295939	0.655418	ENSSSCG00000006245	SDR16C5
16	78980001	79030000	0.252499	0.654817	ENSSSCG00000017114	NDUFS6
16	78980001	79030000	0.252499	0.654817	ENSSSCG00000040154	MRPL36
16	78980001	79030000	0.252499	0.654817	ENSSSCG00000048696
1	238790001	238840000	0.248025	0.654664	ENSSSCG00000005358	SHB
13	20520001	20570000	0.324051	0.654627	ENSSSCG00000048457
13	20520001	20570000	0.324051	0.654627	ENSSSCG00000041299
1	273310001	273360000	0.25147	0.653929	ENSSSCG00000005743	VAV2
2	52850001	52900000	0.2339	0.653655	ENSSSCG00000056308
5	70010001	70060000	0.28206	0.653491	ENSSSCG00000000770	MICAL3
8	137570001	137620000	0.279777	0.653332	ENSSSCG00000033490
8	137570001	137620000	0.279777	0.653332	ENSSSCG00000036555	PRDM8
8	137570001	137620000	0.279777	0.653332	ENSSSCG00000009256	ANTXR2
13	20320001	20370000	0.26961	0.6529	ENSSSCG00000048718
4	31350001	31400000	0.224065	0.652896	ENSSSCG00000006037	OXR1
6	17420001	17470000	0.274724	0.652689	ENSSSCG00000002755	NFAT5
6	47520001	47570000	0.234308	0.652657	ENSSSCG00000002967	CAPN12
6	47520001	47570000	0.234308	0.652657	ENSSSCG00000002965	ACTN4
5	70020001	70070000	0.310691	0.651656	ENSSSCG00000000770	MICAL3
2	125630001	125680000	0.311606	0.651335	ENSSSCG00000014233
2	51690001	51740000	0.238695	0.651161	ENSSSCG00000047900	H2AW
2	51690001	51740000	0.238695	0.651161	ENSSSCG00000061215
2	51690001	51740000	0.238695	0.651161	ENSSSCG00000049583
2	51690001	51740000	0.238695	0.651161	ENSSSCG00000014000	TRIM17
2	51690001	51740000	0.238695	0.651161	ENSSSCG00000035985	TRIM11
2	51690001	51740000	0.238695	0.651161	ENSSSCG00000061158	H2BU1
8	109410001	109460000	0.225715	0.651059	ENSSSCG00000009125
4	37130001	37180000	0.315229	0.651042	ENSSSCG00000006071	VPS13B
4	75550001	75600000	0.288005	0.650786	ENSSSCG00000036133
4	75550001	75600000	0.288005	0.650786	ENSSSCG00000006245	SDR16C5
7	62320001	62370000	0.360664	0.650677	ENSSSCG00000001939	TTC6
11	78550001	78600000	0.272435	0.65063	ENSSSCG00000009557	PCID2
11	78550001	78600000	0.272435	0.65063	ENSSSCG00000009556	CUL4A
7	62330001	62380000	0.361437	0.650455	ENSSSCG00000001939	TTC6
5	51570001	51620000	0.294819	0.649854	ENSSSCG00000000571	ABCC9
13	66470001	66520000	0.276982	0.64979	ENSSSCG00000011572	SEC13
15	76920001	76970000	0.294854	0.649716	ENSSSCG00000035909
9	84580001	84630000	0.321149	0.648962	ENSSSCG00000015356	AGMO
3	57780001	57830000	0.293162	0.648845	ENSSSCG00000025106	THNSL2
2	75940001	75990000	0.270854	0.648199	ENSSSCG00000062558
2	83020001	83070000	0.224914	0.648004	ENSSSCG00000028317	ARHGEF28
4	37140001	37190000	0.288346	0.64795	ENSSSCG00000006071	VPS13B
2	52800001	52850000	0.27077	0.647895	ENSSSCG00000056969
2	52800001	52850000	0.27077	0.647895	ENSSSCG00000058624
3	57770001	57820000	0.301703	0.64782	ENSSSCG00000053396
3	57770001	57820000	0.301703	0.64782	ENSSSCG00000025106	THNSL2
15	76910001	76960000	0.290331	0.647739	ENSSSCG00000035909
4	75510001	75560000	0.328528	0.64771	ENSSSCG00000006243	PENK
4	75510001	75560000	0.328528	0.64771	ENSSSCG00000036133
2	52680001	52730000	0.344762	0.647122	ENSSSCG00000032625
2	113230001	113280000	0.279769	0.647086	ENSSSCG00000014190	FBXL17
15	77040001	77090000	0.357067	0.647015	ENSSSCG00000015943	GORASP2
15	76900001	76950000	0.280482	0.646669	ENSSSCG00000038355	SP5
1	246240001	246290000	0.375803	0.646627	ENSSSCG00000005423	ABCA1
2	90630001	90680000	0.2555	0.646339	ENSSSCG00000049576
2	90630001	90680000	0.2555	0.646339	ENSSSCG00000014133	RPS23
2	90630001	90680000	0.2555	0.646339	ENSSSCG00000025210	ATG10
9	84620001	84670000	0.491298	0.646332	ENSSSCG00000015356	AGMO
14	12840001	12890000	0.389485	0.646098	ENSSSCG00000057597
14	12840001	12890000	0.389485	0.646098	ENSSSCG00000009682	HMBOX1
11	78970001	79020000	0.29197	0.645828	ENSSSCG00000009567	RASA3
6	17430001	17480000	0.275015	0.64563	ENSSSCG00000002755	NFAT5
2	113260001	113310000	0.26681	0.645392	ENSSSCG00000014190	FBXL17
2	89750001	89800000	0.319973	0.644897	ENSSSCG00000014128	CKMT2
2	89750001	89800000	0.319973	0.644897	ENSSSCG00000014127	RASGRF2
8	137560001	137610000	0.244678	0.644806	ENSSSCG00000033490
8	137560001	137610000	0.244678	0.644806	ENSSSCG00000036555	PRDM8
2	75930001	75980000	0.241262	0.644748	ENSSSCG00000062558
15	35960001	36010000	0.269659	0.6447	ENSSSCG00000053110
15	35960001	36010000	0.269659	0.6447	ENSSSCG00000046545
15	35960001	36010000	0.269659	0.6447	ENSSSCG00000058259
15	35960001	36010000	0.269659	0.6447	ENSSSCG00000053425
15	35960001	36010000	0.269659	0.6447	ENSSSCG00000058174
2	125670001	125720000	0.335493	0.644383	ENSSSCG00000014233
1	245880001	245930000	0.252584	0.644368	ENSSSCG00000026865	OR13C3
1	245880001	245930000	0.252584	0.644368	ENSSSCG00000031355	OR13C8
2	75950001	76000000	0.311763	0.644351	ENSSSCG00000062558
2	51700001	51750000	0.261496	0.644247	ENSSSCG00000061215
2	51700001	51750000	0.261496	0.644247	ENSSSCG00000049583
2	51700001	51750000	0.261496	0.644247	ENSSSCG00000014000	TRIM17
2	51700001	51750000	0.261496	0.644247	ENSSSCG00000035985	TRIM11
2	52880001	52930000	0.230617	0.644011	ENSSSCG00000056308
2	52880001	52930000	0.230617	0.644011	ENSSSCG00000031266
14	12830001	12880000	0.399474	0.644002	ENSSSCG00000009682	HMBOX1
7	62340001	62390000	0.363832	0.643569	ENSSSCG00000001939	TTC6
6	170470001	170520000	0.272566	0.643505	ENSSSCG00000003976	NFYC
6	170470001	170520000	0.272566	0.643505	ENSSSCG00000039245	RIMS3
2	51460001	51510000	0.297945	0.643228	ENSSSCG00000034569	OBSCN
1	245430001	245480000	0.29171	0.643	ENSSSCG00000005403	SMC2
7	61780001	61830000	0.27686	0.642392	ENSSSCG00000023760	CLEC14A
13	182610001	182660000	0.314804	0.642373	ENSSSCG00000012018	CHODL
7	5670001	5720000	0.232188	0.642138	ENSSSCG00000056029
9	84570001	84620000	0.314569	0.641912	ENSSSCG00000015356	AGMO
1	245420001	245470000	0.304058	0.641864	ENSSSCG00000005403	SMC2
2	113240001	113290000	0.284395	0.641814	ENSSSCG00000014190	FBXL17
2	53420001	53470000	0.308408	0.64136	ENSSSCG00000055726
2	58120001	58170000	0.269882	0.641085	ENSSSCG00000061333
2	53430001	53480000	0.340454	0.640994	ENSSSCG00000055726
15	76930001	76980000	0.306232	0.640989	ENSSSCG00000052315
15	76930001	76980000	0.306232	0.640989	ENSSSCG00000035909
13	207650001	207700000	0.223117	0.640924	ENSSSCG00000062232
13	207650001	207700000	0.223117	0.640924	ENSSSCG00000048463
13	207650001	207700000	0.223117	0.640924	ENSSSCG00000012089	ADARB1
15	76990001	77040000	0.29785	0.64088	ENSSSCG00000022233	GAD1
2	52860001	52910000	0.222561	0.640837	ENSSSCG00000056308
13	207610001	207660000	0.240915	0.640804	ENSSSCG00000062232
15	138990001	139040000	0.314026	0.640788	ENSSSCG00000016349	NDUFA10
15	138990001	139040000	0.314026	0.640788	ENSSSCG00000055593
7	66630001	66680000	0.227853	0.640364	ENSSSCG00000001964	NPAS3
2	113250001	113300000	0.275219	0.640334	ENSSSCG00000014190	FBXL17
16	78290001	78340000	0.227942	0.64024	ENSSSCG00000032074	IRX2
2	51210001	51260000	0.224292	0.64009	ENSSSCG00000013991	C1orf35
2	51210001	51260000	0.224292	0.64009	ENSSSCG00000029050	MRPL55
2	51210001	51260000	0.224292	0.64009	ENSSSCG00000013992	ARF1
2	51210001	51260000	0.224292	0.64009	ENSSSCG00000013989	GJC2
2	51210001	51260000	0.224292	0.64009	ENSSSCG00000013990
2	51470001	51520000	0.31454	0.639742	ENSSSCG00000034569	OBSCN
3	22470001	22520000	0.420407	0.639547	ENSSSCG00000034827	CHP2
3	22470001	22520000	0.420407	0.639547	ENSSSCG00000040637	ERN2
13	66580001	66630000	0.427851	0.639401	ENSSSCG00000018670	ssc-mir-885
13	66580001	66630000	0.427851	0.639401	ENSSSCG00000023084	ATP2B2
15	77150001	77200000	0.36491	0.639398	ENSSSCG00000015944	TLK1
6	170450001	170500000	0.271683	0.638576	ENSSSCG00000003976	NFYC
2	125680001	125730000	0.314776	0.638458	ENSSSCG00000014233
11	78560001	78610000	0.270374	0.638384	ENSSSCG00000009555	LAMP1
11	78560001	78610000	0.270374	0.638384	ENSSSCG00000009556	CUL4A
1	238770001	238820000	0.228725	0.638303	ENSSSCG00000005358	SHB
2	53740001	53790000	0.326801	0.638031	ENSSSCG00000056035
2	51950001	52000000	0.348609	0.638022	ENSSSCG00000026598
2	90680001	90730000	0.259681	0.637914	ENSSSCG00000014133	RPS23
2	90680001	90730000	0.259681	0.637914	ENSSSCG00000014132
2	58110001	58160000	0.241295	0.637624	ENSSSCG00000061333
6	170480001	170530000	0.267938	0.637206	ENSSSCG00000003976	NFYC
6	170480001	170530000	0.267938	0.637206	ENSSSCG00000039245	RIMS3
15	77090001	77140000	0.405689	0.637001	ENSSSCG00000033605
15	77090001	77140000	0.405689	0.637001	ENSSSCG00000015943	GORASP2
11	78570001	78620000	0.272345	0.636887	ENSSSCG00000009555	LAMP1
11	78570001	78620000	0.272345	0.636887	ENSSSCG00000009554	GRTP1
11	78570001	78620000	0.272345	0.636887	ENSSSCG00000009556	CUL4A
4	37080001	37130000	0.335515	0.636864	ENSSSCG00000060790	COX6C
4	37080001	37130000	0.335515	0.636864	ENSSSCG00000006071	VPS13B
2	52400001	52450000	0.276366	0.63596	ENSSSCG00000013973	LYPD8
2	52400001	52450000	0.276366	0.63596	ENSSSCG00000048773
13	56930001	56980000	0.22307	0.63538	ENSSSCG00000011524	CHL1
2	53200001	53250000	0.299953	0.635304	ENSSSCG00000044276	OR2T6
2	53200001	53250000	0.299953	0.635304	ENSSSCG00000056392
15	76940001	76990000	0.323419	0.635233	ENSSSCG00000052315
15	76940001	76990000	0.323419	0.635233	ENSSSCG00000035909
2	75990001	76040000	0.37631	0.63508	ENSSSCG00000033949	GNG7
2	53210001	53260000	0.300027	0.634953	ENSSSCG00000056392
2	53210001	53260000	0.300027	0.634953	ENSSSCG00000043257
2	53830001	53880000	0.332554	0.634782	ENSSSCG00000062225
5	51580001	51630000	0.298555	0.634729	ENSSSCG00000000571	ABCC9
1	246030001	246080000	0.302057	0.634709	ENSSSCG00000005419
1	246030001	246080000	0.302057	0.634709	ENSSSCG00000005420
17	61770001	61820000	0.403632	0.634695	ENSSSCG00000007540	CABLES2
17	61770001	61820000	0.403632	0.634695	ENSSSCG00000007539	RBBP8NL
17	61770001	61820000	0.403632	0.634695	ENSSSCG00000060100
1	245910001	245960000	0.294292	0.634593	ENSSSCG00000031355	OR13C8
1	245910001	245960000	0.294292	0.634593	ENSSSCG00000057569
1	245910001	245960000	0.294292	0.634593	ENSSSCG00000005413
4	89380001	89430000	0.393083	0.634514	ENSSSCG00000006371	USF1
4	89380001	89430000	0.393083	0.634514	ENSSSCG00000006370	TSTD1
4	89380001	89430000	0.393083	0.634514	ENSSSCG00000006369	F11R
4	89380001	89430000	0.393083	0.634514	ENSSSCG00000006372	ARHGAP30
2	83010001	83060000	0.270714	0.634448	ENSSSCG00000028317	ARHGEF28
13	66590001	66640000	0.40769	0.634301	ENSSSCG00000018670	ssc-mir-885
13	66590001	66640000	0.40769	0.634301	ENSSSCG00000023084	ATP2B2
8	86100001	86150000	0.42733	0.634204	ENSSSCG00000009053	RNF150
2	53840001	53890000	0.317894	0.634062	ENSSSCG00000062225
2	53840001	53890000	0.317894	0.634062	ENSSSCG00000053048
2	83000001	83050000	0.315684	0.633983	ENSSSCG00000028317	ARHGEF28
2	53820001	53870000	0.355397	0.633691	ENSSSCG00000062225
4	89360001	89410000	0.404152	0.633495	ENSSSCG00000006371	USF1
4	89360001	89410000	0.404152	0.633495	ENSSSCG00000006370	TSTD1
4	89360001	89410000	0.404152	0.633495	ENSSSCG00000026861	NECTIN4
4	89360001	89410000	0.404152	0.633495	ENSSSCG00000006372	ARHGAP30
2	53440001	53490000	0.366052	0.633394	ENSSSCG00000055726
15	139020001	139070000	0.274924	0.633393	ENSSSCG00000047509
15	139020001	139070000	0.274924	0.633393	ENSSSCG00000042539
15	139020001	139070000	0.274924	0.633393	ENSSSCG00000016349	NDUFA10
15	139020001	139070000	0.274924	0.633393	ENSSSCG00000055593
14	134960001	135010000	0.313871	0.633131	ENSSSCG00000032832	TEX36
15	77180001	77230000	0.39506	0.633129	ENSSSCG00000015944	TLK1
13	66520001	66570000	0.270025	0.633041	ENSSSCG00000011572	SEC13
13	66520001	66570000	0.270025	0.633041	ENSSSCG00000023084	ATP2B2
2	49590001	49640000	0.288475	0.632812	ENSSSCG00000013409	SBF2
4	89370001	89420000	0.382201	0.632553	ENSSSCG00000006371	USF1
4	89370001	89420000	0.382201	0.632553	ENSSSCG00000006370	TSTD1
4	89370001	89420000	0.382201	0.632553	ENSSSCG00000026861	NECTIN4
4	89370001	89420000	0.382201	0.632553	ENSSSCG00000006372	ARHGAP30
7	45970001	46020000	0.246149	0.631934	ENSSSCG00000058584
7	45970001	46020000	0.246149	0.631934	ENSSSCG00000019232	ssc-mir-206
7	45970001	46020000	0.246149	0.631934	ENSSSCG00000018805	ssc-mir-133b
7	45970001	46020000	0.246149	0.631934	ENSSSCG00000001748	IL17A
7	45970001	46020000	0.246149	0.631934	ENSSSCG00000049456
3	57800001	57850000	0.309045	0.631768	ENSSSCG00000025106	THNSL2
8	109360001	109410000	0.260812	0.631721	ENSSSCG00000009125
7	62310001	62360000	0.34583	0.63165	ENSSSCG00000001939	TTC6
2	51200001	51250000	0.229975	0.631233	ENSSSCG00000013991	C1orf35
2	51200001	51250000	0.229975	0.631233	ENSSSCG00000029050	MRPL55
2	51200001	51250000	0.229975	0.631233	ENSSSCG00000029870	WNT3A
2	51200001	51250000	0.229975	0.631233	ENSSSCG00000013992	ARF1
2	51200001	51250000	0.229975	0.631233	ENSSSCG00000013990
4	31380001	31430000	0.287351	0.630973	ENSSSCG00000006037	OXR1
13	182600001	182650000	0.305886	0.630656	ENSSSCG00000012018	CHODL
6	47500001	47550000	0.262004	0.630318	ENSSSCG00000002965	ACTN4
2	113220001	113270000	0.262914	0.630183	ENSSSCG00000014190	FBXL17
8	137580001	137630000	0.310118	0.629843	ENSSSCG00000033490
8	137580001	137630000	0.310118	0.629843	ENSSSCG00000036555	PRDM8
8	137580001	137630000	0.310118	0.629843	ENSSSCG00000009256	ANTXR2
5	51550001	51600000	0.252203	0.629646	ENSSSCG00000000571	ABCC9
2	51710001	51760000	0.266203	0.629614	ENSSSCG00000049583
2	51710001	51760000	0.266203	0.629614	ENSSSCG00000014000	TRIM17
2	51710001	51760000	0.266203	0.629614	ENSSSCG00000035985	TRIM11
16	28650001	28700000	0.357526	0.629612	ENSSSCG00000047302
16	28650001	28700000	0.357526	0.629612	ENSSSCG00000016878	FGF10
14	135410001	135460000	0.274506	0.629052	ENSSSCG00000010746	ADAM12
1	239110001	239160000	0.262492	0.628904	ENSSSCG00000005361	ALDH1B1
1	239110001	239160000	0.262492	0.628904	ENSSSCG00000005360	IGFBPL1
1	239110001	239160000	0.262492	0.628904	ENSSSCG00000040711
1	265250001	265300000	0.310002	0.628793	ENSSSCG00000005591	ADGRD2
1	265250001	265300000	0.310002	0.628793	ENSSSCG00000005588	NR5A1
6	170380001	170430000	0.225463	0.62849	ENSSSCG00000018207	ssc-mir-30c-1
6	170380001	170430000	0.225463	0.62849	ENSSSCG00000019493	ssc-mir-30e
6	170380001	170430000	0.225463	0.62849	ENSSSCG00000003976	NFYC
6	170380001	170430000	0.225463	0.62849	ENSSSCG00000003975	KCNQ4
13	16000001	16050000	0.251796	0.628418	ENSSSCG00000036381	RBMS3
3	57790001	57840000	0.277486	0.628173	ENSSSCG00000025106	THNSL2
14	43150001	43200000	0.232278	0.627828	ENSSSCG00000009954	CRYBB3
14	43150001	43200000	0.232278	0.627828	ENSSSCG00000033385
3	22490001	22540000	0.393248	0.627494	ENSSSCG00000040637	ERN2
3	22490001	22540000	0.393248	0.627494	ENSSSCG00000026748	PLK1
2	53410001	53460000	0.270396	0.627433	ENSSSCG00000055726
6	17440001	17490000	0.266874	0.62743	ENSSSCG00000056427
2	113270001	113320000	0.268048	0.627272	ENSSSCG00000014190	FBXL17
2	49890001	49940000	0.237679	0.626729	ENSSSCG00000053630
2	49890001	49940000	0.237679	0.626729	ENSSSCG00000013411	WEE1
17	61850001	61900000	0.313973	0.626533	ENSSSCG00000019004	ssc-mir-1
16	28660001	28710000	0.382875	0.626459	ENSSSCG00000047302
16	28660001	28710000	0.382875	0.626459	ENSSSCG00000016878	FGF10
2	51720001	51770000	0.269185	0.62611	ENSSSCG00000014000	TRIM17
2	51720001	51770000	0.269185	0.62611	ENSSSCG00000035985	TRIM11
15	77170001	77220000	0.404749	0.625907	ENSSSCG00000015944	TLK1
8	86110001	86160000	0.424594	0.625605	ENSSSCG00000009053	RNF150
8	138110001	138160000	0.231449	0.625599	ENSSSCG00000053161
8	138110001	138160000	0.231449	0.625599	ENSSSCG00000057851
1	273300001	273350000	0.22608	0.625276	ENSSSCG00000005743	VAV2
11	78980001	79030000	0.271847	0.625229	ENSSSCG00000009567	RASA3
2	89740001	89790000	0.34215	0.625094	ENSSSCG00000014127	RASGRF2
2	75920001	75970000	0.250384	0.624966	ENSSSCG00000038013	DIRAS1
2	75920001	75970000	0.250384	0.624966	ENSSSCG00000062558
3	57810001	57860000	0.331933	0.624787	ENSSSCG00000063249	FABP1
3	57810001	57860000	0.331933	0.624787	ENSSSCG00000025106	THNSL2
1	217820001	217870000	0.288887	0.623854	ENSSSCG00000005224	GLIS3
1	245440001	245490000	0.283157	0.623567	ENSSSCG00000005403	SMC2
9	84630001	84680000	0.510032	0.623517	ENSSSCG00000015356	AGMO
16	28670001	28720000	0.376964	0.623494	ENSSSCG00000016878	FGF10
11	78580001	78630000	0.255458	0.62309	ENSSSCG00000009555	LAMP1
11	78580001	78630000	0.255458	0.62309	ENSSSCG00000009554	GRTP1
11	78580001	78630000	0.255458	0.62309	ENSSSCG00000009556	CUL4A
2	83070001	83120000	0.233601	0.623088	ENSSSCG00000028317	ARHGEF28
2	148470001	148520000	0.2241	0.622883	ENSSSCG00000014418	STK32A
7	62350001	62400000	0.310287	0.622854	ENSSSCG00000001939	TTC6
2	50080001	50130000	0.248079	0.622302	ENSSSCG00000042508
2	53850001	53900000	0.300262	0.622259	ENSSSCG00000062225
2	53850001	53900000	0.300262	0.622259	ENSSSCG00000051956
2	53850001	53900000	0.300262	0.622259	ENSSSCG00000053048
2	52890001	52940000	0.247755	0.622183	ENSSSCG00000031266
8	138180001	138230000	0.285538	0.622143	ENSSSCG00000018854	U2
8	138180001	138230000	0.285538	0.622143	ENSSSCG00000052502
3	22480001	22530000	0.398141	0.622008	ENSSSCG00000040637	ERN2
1	265280001	265330000	0.447377	0.621923	ENSSSCG00000005589	NR6A1
1	265280001	265330000	0.447377	0.621923	ENSSSCG00000005588	NR5A1
2	125620001	125670000	0.334929	0.621774	ENSSSCG00000014233
8	138130001	138180000	0.316245	0.621762	ENSSSCG00000053161
8	138130001	138180000	0.316245	0.621762	ENSSSCG00000057851
15	76980001	77030000	0.286122	0.621626	ENSSSCG00000052315
15	76980001	77030000	0.286122	0.621626	ENSSSCG00000022233	GAD1
16	28680001	28730000	0.413003	0.621584	ENSSSCG00000016878	FGF10
11	78590001	78640000	0.236364	0.621499	ENSSSCG00000009555	LAMP1
11	78590001	78640000	0.236364	0.621499	ENSSSCG00000009554	GRTP1
2	68090001	68140000	0.239288	0.621378	ENSSSCG00000023132
2	68090001	68140000	0.239288	0.621378	ENSSSCG00000053504
2	68090001	68140000	0.239288	0.621378	ENSSSCG00000047138
9	84640001	84690000	0.494369	0.621222	ENSSSCG00000015356	AGMO
3	5380001	5430000	0.230402	0.621058	ENSSSCG00000038489	BHLHA15
3	5380001	5430000	0.230402	0.621058	ENSSSCG00000007601	TECPR1
3	5380001	5430000	0.230402	0.621058	ENSSSCG00000007599	LMTK2
2	51480001	51530000	0.340268	0.620902	ENSSSCG00000034569	OBSCN
11	79040001	79090000	0.224819	0.620869	ENSSSCG00000020899	CDC16
11	79040001	79090000	0.224819	0.620869	ENSSSCG00000054303
2	52900001	52950000	0.238518	0.620767	ENSSSCG00000031266
2	50070001	50120000	0.261886	0.620712	ENSSSCG00000038176
2	50070001	50120000	0.261886	0.620712	ENSSSCG00000042508
13	66600001	66650000	0.31106	0.620306	ENSSSCG00000023084	ATP2B2
13	66570001	66620000	0.407928	0.619999	ENSSSCG00000018670	ssc-mir-885
13	66570001	66620000	0.407928	0.619999	ENSSSCG00000023084	ATP2B2
2	58140001	58190000	0.312476	0.619996	ENSSSCG00000053797
13	207690001	207740000	0.26895	0.61974	ENSSSCG00000012089	ADARB1
2	52040001	52090000	0.365458	0.61969	ENSSSCG00000013980
2	52040001	52090000	0.365458	0.61969	ENSSSCG00000035948	U6
1	217830001	217880000	0.317066	0.619042	ENSSSCG00000005224	GLIS3
14	43140001	43190000	0.23823	0.618869	ENSSSCG00000033385
2	18000001	18050000	0.223657	0.618852	ENSSSCG00000040329	ALX4
1	245810001	245860000	0.262718	0.618748	ENSSSCG00000059028
1	245810001	245860000	0.262718	0.618748	ENSSSCG00000026768	OR13C4
6	47530001	47580000	0.244847	0.618709	ENSSSCG00000002967	CAPN12
6	47530001	47580000	0.244847	0.618709	ENSSSCG00000002965	ACTN4
15	77160001	77210000	0.392903	0.618364	ENSSSCG00000015944	TLK1
2	113280001	113330000	0.32826	0.618177	ENSSSCG00000014190	FBXL17
5	49680001	49730000	0.287001	0.61807	ENSSSCG00000000567	SOX5
2	51680001	51730000	0.267499	0.617938	ENSSSCG00000047900	H2AW
2	51680001	51730000	0.267499	0.617938	ENSSSCG00000061215
2	51680001	51730000	0.267499	0.617938	ENSSSCG00000049583
2	51680001	51730000	0.267499	0.617938	ENSSSCG00000014000	TRIM17
2	51680001	51730000	0.267499	0.617938	ENSSSCG00000061158	H2BU1
1	245410001	245460000	0.26448	0.617586	ENSSSCG00000005403	SMC2
6	66900001	66950000	0.306837	0.617337	ENSSSCG00000029843	NPHP4
6	66900001	66950000	0.306837	0.617337	ENSSSCG00000020749	KCNAB2
6	170360001	170410000	0.278317	0.617199	ENSSSCG00000003975	KCNQ4
2	50090001	50140000	0.226063	0.617054	ENSSSCG00000042508
6	170370001	170420000	0.243236	0.617012	ENSSSCG00000003976	NFYC
6	170370001	170420000	0.243236	0.617012	ENSSSCG00000003975	KCNQ4
2	53450001	53500000	0.389635	0.616953	ENSSSCG00000055726
5	49670001	49720000	0.274413	0.616872	ENSSSCG00000000567	SOX5
3	57740001	57790000	0.274078	0.616771	ENSSSCG00000053396
2	90690001	90740000	0.232449	0.616688	ENSSSCG00000014132
4	89350001	89400000	0.329112	0.616654	ENSSSCG00000006371	USF1
4	89350001	89400000	0.329112	0.616654	ENSSSCG00000026861	NECTIN4
4	89350001	89400000	0.329112	0.616654	ENSSSCG00000006372	ARHGAP30
2	52690001	52740000	0.322218	0.616624	ENSSSCG00000032625
16	79110001	79160000	0.371274	0.61629	ENSSSCG00000048583
16	79110001	79160000	0.371274	0.61629	ENSSSCG00000060224
16	79110001	79160000	0.371274	0.61629	ENSSSCG00000053647
16	79110001	79160000	0.371274	0.61629	ENSSSCG00000017116	LPCAT1
1	220030001	220080000	0.227508	0.616056	ENSSSCG00000060213
16	78990001	79040000	0.272662	0.615981	ENSSSCG00000017114	NDUFS6
16	78990001	79040000	0.272662	0.615981	ENSSSCG00000040154	MRPL36
13	57010001	57060000	0.247361	0.615879	ENSSSCG00000011524	CHL1
6	66770001	66820000	0.269788	0.615558	ENSSSCG00000029843	NPHP4
15	76950001	77000000	0.263733	0.615553	ENSSSCG00000052315
15	76950001	77000000	0.263733	0.615553	ENSSSCG00000035909
15	76950001	77000000	0.263733	0.615553	ENSSSCG00000022233	GAD1
4	75560001	75610000	0.341182	0.615334	ENSSSCG00000036133
4	75560001	75610000	0.341182	0.615334	ENSSSCG00000006245	SDR16C5
13	75950001	76000000	0.231902	0.615214	ENSSSCG00000024492	EPHB1
13	66530001	66580000	0.270455	0.615164	ENSSSCG00000023084	ATP2B2
13	56960001	57010000	0.276765	0.615027	ENSSSCG00000011524	CHL1
2	49700001	49750000	0.224455	0.614991	ENSSSCG00000062753
2	49700001	49750000	0.224455	0.614991	ENSSSCG00000043004
2	49700001	49750000	0.224455	0.614991	ENSSSCG00000013410	SWAP70
4	37150001	37200000	0.268093	0.614986	ENSSSCG00000006071	VPS13B
1	245870001	245920000	0.256569	0.61497	ENSSSCG00000026865	OR13C3
1	245870001	245920000	0.256569	0.61497	ENSSSCG00000031355	OR13C8
13	22370001	22420000	0.239564	0.614917	ENSSSCG00000011245	ITGA9
2	52790001	52840000	0.250277	0.614909	ENSSSCG00000056969
2	58100001	58150000	0.226616	0.614814	ENSSSCG00000061333
6	170610001	170660000	0.236087	0.614797	ENSSSCG00000003979	ZNF684
6	170610001	170660000	0.236087	0.614797	ENSSSCG00000003980	EXO5
2	53590001	53640000	0.244658	0.614711	ENSSSCG00000035155
2	53590001	53640000	0.244658	0.614711	ENSSSCG00000047332
16	28690001	28740000	0.386925	0.614611	ENSSSCG00000016878	FGF10
6	170290001	170340000	0.294231	0.614603	ENSSSCG00000048684
6	170290001	170340000	0.294231	0.614603	ENSSSCG00000033952
1	116100001	116150000	0.345595	0.614592	ENSSSCG00000035798	PRTG
6	170440001	170490000	0.249493	0.614468	ENSSSCG00000003976	NFYC
13	66610001	66660000	0.286506	0.614287	ENSSSCG00000023084	ATP2B2
9	84560001	84610000	0.26828	0.614102	ENSSSCG00000015356	AGMO
16	34040001	34090000	0.225874	0.613652	ENSSSCG00000053766
16	34040001	34090000	0.225874	0.613652	ENSSSCG00000056604
6	170490001	170540000	0.271171	0.613464	ENSSSCG00000039245	RIMS3
16	79070001	79120000	0.300725	0.613292	ENSSSCG00000048583
15	137920001	137970000	0.235787	0.613228	ENSSSCG00000016340	ASB1
15	137920001	137970000	0.235787	0.613228	ENSSSCG00000058313
5	49690001	49740000	0.29422	0.613051	ENSSSCG00000000567	SOX5
14	43110001	43160000	0.227177	0.612761	ENSSSCG00000033385
15	137930001	137980000	0.239117	0.612744	ENSSSCG00000016340	ASB1
15	137930001	137980000	0.239117	0.612744	ENSSSCG00000058313
7	61860001	61910000	0.259075	0.612645	ENSSSCG00000001938	SSTR1
6	104760001	104810000	0.251858	0.612612	ENSSSCG00000057302
7	62300001	62350000	0.333007	0.612516	ENSSSCG00000001939	TTC6
11	79060001	79110000	0.230156	0.612208	ENSSSCG00000020899	CDC16
11	79060001	79110000	0.230156	0.612208	ENSSSCG00000054303
13	56970001	57020000	0.285388	0.612192	ENSSSCG00000011524	CHL1
13	20330001	20380000	0.290859	0.612062	ENSSSCG00000048718
13	22350001	22400000	0.28026	0.612059	ENSSSCG00000011245	ITGA9
13	22340001	22390000	0.255041	0.611789	ENSSSCG00000011245	ITGA9
16	78970001	79020000	0.306887	0.611772	ENSSSCG00000017114	NDUFS6
16	78970001	79020000	0.306887	0.611772	ENSSSCG00000040154	MRPL36
16	78970001	79020000	0.306887	0.611772	ENSSSCG00000048696
1	220040001	220090000	0.227835	0.611765	ENSSSCG00000060213
1	116090001	116140000	0.315106	0.611208	ENSSSCG00000035798	PRTG
4	89930001	89980000	0.300765	0.611064	ENSSSCG00000006381	CD84
1	246140001	246190000	0.388139	0.611037	ENSSSCG00000005424
1	246140001	246190000	0.388139	0.611037	ENSSSCG00000005423	ABCA1
1	230420001	230470000	0.292848	0.610924	ENSSSCG00000018266	U6
1	230420001	230470000	0.292848	0.610924	ENSSSCG00000005284	GNA14
1	230420001	230470000	0.292848	0.610924	ENSSSCG00000050902
1	230410001	230460000	0.281125	0.61082	ENSSSCG00000005284	GNA14
1	230410001	230460000	0.281125	0.61082	ENSSSCG00000050902
13	22380001	22430000	0.234398	0.610727	ENSSSCG00000011245	ITGA9
5	70030001	70080000	0.335638	0.610677	ENSSSCG00000000770	MICAL3
2	57470001	57520000	0.240864	0.610392	ENSSSCG00000060179
2	57470001	57520000	0.240864	0.610392	ENSSSCG00000053701	OR2V1
2	57470001	57520000	0.240864	0.610392	ENSSSCG00000061437
3	57820001	57870000	0.305073	0.610178	ENSSSCG00000063249	FABP1
3	57820001	57870000	0.305073	0.610178	ENSSSCG00000008215	SMYD1
3	57820001	57870000	0.305073	0.610178	ENSSSCG00000025106	THNSL2
2	53600001	53650000	0.22302	0.610018	ENSSSCG00000047332
6	18490001	18540000	0.261323	0.609712	ENSSSCG00000043245
6	18490001	18540000	0.261323	0.609712	ENSSSCG00000048203
13	22360001	22410000	0.275225	0.60957	ENSSSCG00000011245	ITGA9
2	57660001	57710000	0.23081	0.609341	ENSSSCG00000053785
15	77190001	77240000	0.371659	0.609262	ENSSSCG00000015944	TLK1
13	56980001	57030000	0.286061	0.609141	ENSSSCG00000011524	CHL1
7	53910001	53960000	0.237347	0.609104	ENSSSCG00000001826	CFAP100
11	79030001	79080000	0.264394	0.609077	ENSSSCG00000054303
15	76960001	77010000	0.269442	0.608876	ENSSSCG00000052315
15	76960001	77010000	0.269442	0.608876	ENSSSCG00000035909
15	76960001	77010000	0.269442	0.608876	ENSSSCG00000022233	GAD1
6	170600001	170650000	0.230752	0.608839	ENSSSCG00000003979	ZNF684
1	217840001	217890000	0.320334	0.608777	ENSSSCG00000005224	GLIS3
3	22500001	22550000	0.357797	0.608737	ENSSSCG00000040637	ERN2
3	22500001	22550000	0.357797	0.608737	ENSSSCG00000026748	PLK1
6	170340001	170390000	0.308425	0.608585	ENSSSCG00000003975	KCNQ4
2	53220001	53270000	0.244242	0.608466	ENSSSCG00000056392
2	53220001	53270000	0.244242	0.608466	ENSSSCG00000043257
1	246040001	246090000	0.332651	0.608391	ENSSSCG00000005419
1	246040001	246090000	0.332651	0.608391	ENSSSCG00000035397
1	246040001	246090000	0.332651	0.608391	ENSSSCG00000005420
13	207680001	207730000	0.251765	0.608302	ENSSSCG00000012089	ADARB1
2	53610001	53660000	0.224895	0.608094	ENSSSCG00000047332
16	28640001	28690000	0.327075	0.607967	ENSSSCG00000047302
15	35950001	36000000	0.25403	0.607937	ENSSSCG00000060242
15	35950001	36000000	0.25403	0.607937	ENSSSCG00000056659
15	35950001	36000000	0.25403	0.607937	ENSSSCG00000059889
15	35950001	36000000	0.25403	0.607937	ENSSSCG00000053110
15	35950001	36000000	0.25403	0.607937	ENSSSCG00000053425
13	66540001	66590000	0.296906	0.60738	ENSSSCG00000023084	ATP2B2
16	79100001	79150000	0.357412	0.607065	ENSSSCG00000048583
16	79100001	79150000	0.357412	0.607065	ENSSSCG00000060224
16	79100001	79150000	0.357412	0.607065	ENSSSCG00000053647
16	79100001	79150000	0.357412	0.607065	ENSSSCG00000017116	LPCAT1
9	60580001	60630000	0.256885	0.607033	ENSSSCG00000056667
9	60580001	60630000	0.256885	0.607033	ENSSSCG00000046152
9	60580001	60630000	0.256885	0.607033	ENSSSCG00000051688
9	60580001	60630000	0.256885	0.607033	ENSSSCG00000015256	JAM3
1	265560001	265610000	0.276379	0.606835	ENSSSCG00000005593	OLFML2A
13	207670001	207720000	0.266768	0.606819	ENSSSCG00000048463
13	207670001	207720000	0.266768	0.606819	ENSSSCG00000012089	ADARB1
11	78720001	78770000	0.318556	0.60674	ENSSSCG00000045154
11	78720001	78770000	0.318556	0.60674	ENSSSCG00000009563	TMCO3
11	78720001	78770000	0.318556	0.60674	ENSSSCG00000009560	TFDP1
13	207660001	207710000	0.241602	0.606416	ENSSSCG00000048463
13	207660001	207710000	0.241602	0.606416	ENSSSCG00000012089	ADARB1
12	28060001	28110000	0.277746	0.606374	ENSSSCG00000023169	CA10
6	170590001	170640000	0.233853	0.606313	ENSSSCG00000055753
6	170590001	170640000	0.233853	0.606313	ENSSSCG00000003979	ZNF684
6	170590001	170640000	0.233853	0.606313	ENSSSCG00000058461
6	170350001	170400000	0.30255	0.606058	ENSSSCG00000003975	KCNQ4
14	103110001	103160000	0.238415	0.606044	ENSSSCG00000020912	HECTD2
2	17990001	18040000	0.23335	0.605812	ENSSSCG00000040329	ALX4
5	51540001	51590000	0.240437	0.605673	ENSSSCG00000000571	ABCC9
6	170620001	170670000	0.23505	0.605401	ENSSSCG00000003979	ZNF684
6	170620001	170670000	0.23505	0.605401	ENSSSCG00000003981	ZFP69B
6	170620001	170670000	0.23505	0.605401	ENSSSCG00000003980	EXO5
2	76000001	76050000	0.351121	0.605258	ENSSSCG00000033949	GNG7
6	104750001	104800000	0.257485	0.605241	ENSSSCG00000057302
9	120760001	120810000	0.23095	0.604876	ENSSSCG00000015524	FAM20B
6	170300001	170350000	0.289268	0.604689	ENSSSCG00000048684
6	170300001	170350000	0.289268	0.604689	ENSSSCG00000033952
6	170300001	170350000	0.289268	0.604689	ENSSSCG00000003975	KCNQ4
6	170630001	170680000	0.223064	0.604432	ENSSSCG00000003979	ZNF684
6	170630001	170680000	0.223064	0.604432	ENSSSCG00000003981	ZFP69B
6	170630001	170680000	0.223064	0.604432	ENSSSCG00000003980	EXO5
6	104770001	104820000	0.245686	0.604361	ENSSSCG00000057302
7	61850001	61900000	0.291048	0.604186	ENSSSCG00000001938	SSTR1
4	31390001	31440000	0.30605	0.603848	ENSSSCG00000006037	OXR1
17	36330001	36380000	0.311213	0.603848	ENSSSCG00000051806
17	36330001	36380000	0.311213	0.603848	ENSSSCG00000007252	DNMT3B
15	77050001	77100000	0.417445	0.603806	ENSSSCG00000033605
15	77050001	77100000	0.417445	0.603806	ENSSSCG00000015943	GORASP2
17	51710001	51760000	0.237456	0.603781	ENSSSCG00000054658
17	51710001	51760000	0.237456	0.603781	ENSSSCG00000034207	CEBPB
17	51710001	51760000	0.237456	0.603781	ENSSSCG00000050651
12	28100001	28150000	0.236178	0.603735	ENSSSCG00000023169	CA10
14	135400001	135450000	0.248961	0.603001	ENSSSCG00000010746	ADAM12
6	170580001	170630000	0.246933	0.602793	ENSSSCG00000055753
6	170580001	170630000	0.246933	0.602793	ENSSSCG00000003979	ZNF684
6	170580001	170630000	0.246933	0.602793	ENSSSCG00000058461
5	51590001	51640000	0.284191	0.602702	ENSSSCG00000000571	ABCC9
11	78600001	78650000	0.24453	0.602678	ENSSSCG00000048674
11	78600001	78650000	0.24453	0.602678	ENSSSCG00000009555	LAMP1
11	78600001	78650000	0.24453	0.602678	ENSSSCG00000009554	GRTP1
2	53190001	53240000	0.315658	0.602458	ENSSSCG00000044276	OR2T6
2	53190001	53240000	0.315658	0.602458	ENSSSCG00000056392
7	62360001	62410000	0.308342	0.602363	ENSSSCG00000001939	TTC6
13	207700001	207750000	0.268004	0.602237	ENSSSCG00000012089	ADARB1
7	45960001	46010000	0.250101	0.601932	ENSSSCG00000058584
7	45960001	46010000	0.250101	0.601932	ENSSSCG00000019232	ssc-mir-206
7	45960001	46010000	0.250101	0.601932	ENSSSCG00000018805	ssc-mir-133b
7	45960001	46010000	0.250101	0.601932	ENSSSCG00000049456
1	1000001	1050000	0.23551	0.601836	ENSSSCG00000032192	ssc-mir-9815
2	52310001	52360000	0.223358	0.601828	ENSSSCG00000025900	SH3BP5L
2	52310001	52360000	0.223358	0.601828	ENSSSCG00000013978	ZNF672
1	1010001	1060000	0.270304	0.601796	ENSSSCG00000032192	ssc-mir-9815
4	89920001	89970000	0.314651	0.601388	ENSSSCG00000006381	CD84
12	28090001	28140000	0.309777	0.601305	ENSSSCG00000023169	CA10
2	51730001	51780000	0.258844	0.601214	ENSSSCG00000014000	TRIM17
2	51730001	51780000	0.258844	0.601214	ENSSSCG00000035985	TRIM11
13	182590001	182640000	0.269737	0.601139	ENSSSCG00000012018	CHODL
9	84650001	84700000	0.482376	0.601077	ENSSSCG00000015356	AGMO
11	78660001	78710000	0.283018	0.601003	ENSSSCG00000024103
11	78660001	78710000	0.283018	0.601003	ENSSSCG00000026536	DCUN1D2
11	78660001	78710000	0.283018	0.601003	ENSSSCG00000009563	TMCO3
6	17410001	17460000	0.231968	0.60097	ENSSSCG00000002755	NFAT5
16	77700001	77750000	0.246378	0.600537	ENSSSCG00000034884	IRX1
16	77700001	77750000	0.246378	0.600537	ENSSSCG00000059097
8	137740001	137790000	0.270933	0.600043	ENSSSCG00000009256	ANTXR2
2	57670001	57720000	0.232152	0.599799	ENSSSCG00000053785
2	52150001	52200000	0.265714	0.599765	ENSSSCG00000033305	PGBD2
8	86060001	86110000	0.300377	0.59943	ENSSSCG00000009053	RNF150
6	170330001	170380000	0.302722	0.599395	ENSSSCG00000003975	KCNQ4
7	61840001	61890000	0.292119	0.599353	ENSSSCG00000063116
4	89950001	90000000	0.263451	0.599172	ENSSSCG00000006381	CD84
4	89950001	90000000	0.263451	0.599172	ENSSSCG00000006382	SLAMF6
13	182620001	182670000	0.28765	0.599121	ENSSSCG00000012018	CHODL
16	28700001	28750000	0.312906	0.599012	ENSSSCG00000016878	FGF10
13	57020001	57070000	0.236502	0.598905	ENSSSCG00000011524	CHL1
1	230140001	230190000	0.516057	0.598892	ENSSSCG00000005282	VPS13A
5	49700001	49750000	0.330561	0.598823	ENSSSCG00000000567	SOX5
2	50060001	50110000	0.259505	0.598763	ENSSSCG00000038176
2	50060001	50110000	0.259505	0.598763	ENSSSCG00000042508
15	76970001	77020000	0.261011	0.598414	ENSSSCG00000052315
15	76970001	77020000	0.261011	0.598414	ENSSSCG00000035909
15	76970001	77020000	0.261011	0.598414	ENSSSCG00000022233	GAD1
14	134970001	135020000	0.276986	0.59836	ENSSSCG00000032832	TEX36
6	21570001	21620000	0.23334	0.598323	ENSSSCG00000057773
6	21570001	21620000	0.23334	0.598323	ENSSSCG00000060445
16	79080001	79130000	0.308057	0.598151	ENSSSCG00000048583
16	79080001	79130000	0.308057	0.598151	ENSSSCG00000060224
16	79080001	79130000	0.308057	0.598151	ENSSSCG00000053647
1	229730001	229780000	0.275705	0.597934	ENSSSCG00000060679
1	246130001	246180000	0.377527	0.597748	ENSSSCG00000005424
1	246130001	246180000	0.377527	0.597748	ENSSSCG00000005423	ABCA1
1	220050001	220100000	0.228926	0.597545	ENSSSCG00000060213
6	170640001	170690000	0.239009	0.597441	ENSSSCG00000003981	ZFP69B
6	170640001	170690000	0.239009	0.597441	ENSSSCG00000003980	EXO5
17	36340001	36390000	0.297773	0.596949	ENSSSCG00000007252	DNMT3B
17	36340001	36390000	0.297773	0.596949	ENSSSCG00000007253	MAPRE1
2	51490001	51540000	0.362704	0.596864	ENSSSCG00000034569	OBSCN
14	6950001	7000000	0.246321	0.596386	ENSSSCG00000009631	PEBP4
13	20360001	20410000	0.271442	0.596175	ENSSSCG00000048718
13	182580001	182630000	0.241129	0.596164	ENSSSCG00000012018	CHODL
2	57680001	57730000	0.226808	0.595994	ENSSSCG00000053785
2	57680001	57730000	0.226808	0.595994	ENSSSCG00000028567	BTNL9
2	125930001	125980000	0.262581	0.595791	ENSSSCG00000057317
2	125930001	125980000	0.262581	0.595791	ENSSSCG00000014235
16	79060001	79110000	0.32378	0.595126	ENSSSCG00000048583
4	89940001	89990000	0.315165	0.59434	ENSSSCG00000006381	CD84
4	89940001	89990000	0.315165	0.59434	ENSSSCG00000006382	SLAMF6
14	135270001	135320000	0.232526	0.594219	ENSSSCG00000010746	ADAM12
14	135270001	135320000	0.232526	0.594219	ENSSSCG00000010745	FANK1
11	78670001	78720000	0.283239	0.594213	ENSSSCG00000024103
11	78670001	78720000	0.283239	0.594213	ENSSSCG00000026536	DCUN1D2
11	78670001	78720000	0.283239	0.594213	ENSSSCG00000009563	TMCO3
14	6940001	6990000	0.243042	0.593655	ENSSSCG00000009630	EGR3
14	6940001	6990000	0.243042	0.593655	ENSSSCG00000009631	PEBP4
13	20440001	20490000	0.24289	0.593577	ENSSSCG00000058453
13	20440001	20490000	0.24289	0.593577	ENSSSCG00000044082
6	18530001	18580000	0.270843	0.593462	ENSSSCG00000025417	BBS2
2	52700001	52750000	0.26435	0.593263	ENSSSCG00000032625
11	78610001	78660000	0.2876	0.59288	ENSSSCG00000048674
11	78610001	78660000	0.2876	0.59288	ENSSSCG00000009555	LAMP1
11	78610001	78660000	0.2876	0.59288	ENSSSCG00000009554	GRTP1
11	78630001	78680000	0.291142	0.592708	ENSSSCG00000048674
11	78630001	78680000	0.291142	0.592708	ENSSSCG00000009554	GRTP1
11	78630001	78680000	0.291142	0.592708	ENSSSCG00000024103
11	78630001	78680000	0.291142	0.592708	ENSSSCG00000026536	DCUN1D2
1	230180001	230230000	0.468685	0.592534	ENSSSCG00000005282	VPS13A
2	52780001	52830000	0.253597	0.592326	ENSSSCG00000038039
2	52780001	52830000	0.253597	0.592326	ENSSSCG00000056969
1	265570001	265620000	0.256876	0.592201	ENSSSCG00000018128	U6
1	265570001	265620000	0.256876	0.592201	ENSSSCG00000005593	OLFML2A
1	265570001	265620000	0.256876	0.592201	ENSSSCG00000056634
6	47490001	47540000	0.274578	0.592103	ENSSSCG00000002965	ACTN4
13	20410001	20460000	0.259828	0.591953	ENSSSCG00000058453
1	186060001	186110000	0.259618	0.591558	ENSSSCG00000041815
1	186060001	186110000	0.259618	0.591558	ENSSSCG00000043172
1	186060001	186110000	0.259618	0.591558	ENSSSCG00000041902
1	186060001	186110000	0.259618	0.591558	ENSSSCG00000051017
15	137940001	137990000	0.275492	0.591345	ENSSSCG00000016340	ASB1
15	137940001	137990000	0.275492	0.591345	ENSSSCG00000058313
11	78990001	79040000	0.279773	0.591201	ENSSSCG00000009567	RASA3
8	20260001	20310000	0.264306	0.591124	ENSSSCG00000008761	TBC1D19
6	170320001	170370000	0.306635	0.591119	ENSSSCG00000033952
6	170320001	170370000	0.306635	0.591119	ENSSSCG00000003975	KCNQ4
6	170310001	170360000	0.303016	0.590962	ENSSSCG00000048684
6	170310001	170360000	0.303016	0.590962	ENSSSCG00000033952
6	170310001	170360000	0.303016	0.590962	ENSSSCG00000003975	KCNQ4
14	103120001	103170000	0.244356	0.59083	ENSSSCG00000020912	HECTD2
1	230430001	230480000	0.269329	0.590733	ENSSSCG00000018266	U6
1	230430001	230480000	0.269329	0.590733	ENSSSCG00000005284	GNA14
9	60590001	60640000	0.249954	0.590627	ENSSSCG00000056667
9	60590001	60640000	0.249954	0.590627	ENSSSCG00000046152
9	60590001	60640000	0.249954	0.590627	ENSSSCG00000051688
9	60590001	60640000	0.249954	0.590627	ENSSSCG00000015256	JAM3
13	66550001	66600000	0.373458	0.590212	ENSSSCG00000018670	ssc-mir-885
13	66550001	66600000	0.373458	0.590212	ENSSSCG00000023084	ATP2B2
17	36350001	36400000	0.285503	0.589989	ENSSSCG00000007252	DNMT3B
17	36350001	36400000	0.285503	0.589989	ENSSSCG00000007253	MAPRE1
6	170570001	170620000	0.268979	0.58979	ENSSSCG00000055753
6	170570001	170620000	0.268979	0.58979	ENSSSCG00000058461
13	56990001	57040000	0.303752	0.589761	ENSSSCG00000011524	CHL1
12	28080001	28130000	0.309696	0.589378	ENSSSCG00000023169	CA10
8	109420001	109470000	0.235967	0.589357	ENSSSCG00000009125
13	57000001	57050000	0.335294	0.589117	ENSSSCG00000011524	CHL1
10	18890001	18940000	0.248715	0.588868	ENSSSCG00000022034	SMYD3
7	62200001	62250000	0.241803	0.588864	ENSSSCG00000001939	TTC6
11	78620001	78670000	0.284604	0.588844	ENSSSCG00000048674
11	78620001	78670000	0.284604	0.588844	ENSSSCG00000009554	GRTP1
11	78620001	78670000	0.284604	0.588844	ENSSSCG00000024103
7	62290001	62340000	0.289017	0.588665	ENSSSCG00000001939	TTC6
6	18520001	18570000	0.264317	0.588232	ENSSSCG00000025417	BBS2
1	186040001	186090000	0.240204	0.587846	ENSSSCG00000043401
1	186040001	186090000	0.240204	0.587846	ENSSSCG00000041815
1	186040001	186090000	0.240204	0.587846	ENSSSCG00000041902
1	186040001	186090000	0.240204	0.587846	ENSSSCG00000051017
2	51820001	51870000	0.383367	0.587596	ENSSSCG00000059454
2	90620001	90670000	0.336813	0.587548	ENSSSCG00000049576
2	90620001	90670000	0.336813	0.587548	ENSSSCG00000025210	ATG10
15	77060001	77110000	0.445204	0.587266	ENSSSCG00000033605
15	77060001	77110000	0.445204	0.587266	ENSSSCG00000015943	GORASP2
1	245800001	245850000	0.231279	0.587199	ENSSSCG00000059028
1	186050001	186100000	0.235591	0.586918	ENSSSCG00000043401
1	186050001	186100000	0.235591	0.586918	ENSSSCG00000041815
1	186050001	186100000	0.235591	0.586918	ENSSSCG00000043172
1	186050001	186100000	0.235591	0.586918	ENSSSCG00000041902
1	186050001	186100000	0.235591	0.586918	ENSSSCG00000051017
9	84550001	84600000	0.271562	0.586664	ENSSSCG00000015356	AGMO
2	53860001	53910000	0.25851	0.58665	ENSSSCG00000062225
2	53860001	53910000	0.25851	0.58665	ENSSSCG00000051956
2	53860001	53910000	0.25851	0.58665	ENSSSCG00000052867
2	53860001	53910000	0.25851	0.58665	ENSSSCG00000053048
9	86030001	86080000	0.289587	0.586581	ENSSSCG00000015362	TSPAN13
9	86030001	86080000	0.289587	0.586581	ENSSSCG00000015363	AGR2
9	57120001	57170000	0.306163	0.586547	ENSSSCG00000015250	ADAMTS15
9	57120001	57170000	0.306163	0.586547	ENSSSCG00000059444
2	113290001	113340000	0.386113	0.586483	ENSSSCG00000014190	FBXL17
7	53730001	53780000	0.272974	0.586441	ENSSSCG00000057313	U6
7	53730001	53780000	0.272974	0.586441	ENSSSCG00000030626	ALDH1L1
7	53730001	53780000	0.272974	0.586441	ENSSSCG00000001825	SLC41A3
2	52320001	52370000	0.24871	0.586264	ENSSSCG00000025900	SH3BP5L
6	18500001	18550000	0.255049	0.586113	ENSSSCG00000043245
6	18500001	18550000	0.255049	0.586113	ENSSSCG00000048203
6	18500001	18550000	0.255049	0.586113	ENSSSCG00000025417	BBS2
13	66620001	66670000	0.22745	0.586046	ENSSSCG00000023084	ATP2B2
4	89390001	89440000	0.377733	0.585994	ENSSSCG00000006371	USF1
4	89390001	89440000	0.377733	0.585994	ENSSSCG00000006370	TSTD1
4	89390001	89440000	0.377733	0.585994	ENSSSCG00000018883
4	89390001	89440000	0.377733	0.585994	ENSSSCG00000006369	F11R
4	89390001	89440000	0.377733	0.585994	ENSSSCG00000006372	ARHGAP30
1	245400001	245450000	0.274476	0.585949	ENSSSCG00000005403	SMC2
2	49250001	49300000	0.279875	0.585916	ENSSSCG00000024330
2	49250001	49300000	0.279875	0.585916	ENSSSCG00000013409	SBF2
15	77080001	77130000	0.426212	0.585857	ENSSSCG00000033605
15	77080001	77130000	0.426212	0.585857	ENSSSCG00000015943	GORASP2
9	84540001	84590000	0.274777	0.585776	ENSSSCG00000015356	AGMO
1	239100001	239150000	0.252279	0.585689	ENSSSCG00000005361	ALDH1B1
1	239100001	239150000	0.252279	0.585689	ENSSSCG00000005360	IGFBPL1
4	37070001	37120000	0.330886	0.585526	ENSSSCG00000060790	COX6C
4	37070001	37120000	0.330886	0.585526	ENSSSCG00000006071	VPS13B
8	138170001	138220000	0.271403	0.585496	ENSSSCG00000052502
1	230400001	230450000	0.270691	0.585347	ENSSSCG00000005284	GNA14
1	230400001	230450000	0.270691	0.585347	ENSSSCG00000050902
6	18480001	18530000	0.251714	0.584726	ENSSSCG00000043245
6	18480001	18530000	0.251714	0.584726	ENSSSCG00000048203
6	104740001	104790000	0.291287	0.584618	ENSSSCG00000057302
11	78540001	78590000	0.278415	0.584611	ENSSSCG00000009557	PCID2
11	78540001	78590000	0.278415	0.584611	ENSSSCG00000009556	CUL4A
17	36320001	36370000	0.297355	0.584491	ENSSSCG00000051806
17	36320001	36370000	0.297355	0.584491	ENSSSCG00000007252	DNMT3B
17	36320001	36370000	0.297355	0.584491	ENSSSCG00000055487	COMMD7
7	62280001	62330000	0.266994	0.584382	ENSSSCG00000001939	TTC6
7	62370001	62420000	0.320004	0.584355	ENSSSCG00000001939	TTC6
2	89760001	89810000	0.251639	0.584094	ENSSSCG00000014128	CKMT2
2	89760001	89810000	0.251639	0.584094	ENSSSCG00000014127	RASGRF2
8	109350001	109400000	0.267844	0.583805	ENSSSCG00000009125
1	160720001	160770000	0.36987	0.583694	ENSSSCG00000036234
2	125940001	125990000	0.282846	0.583662	ENSSSCG00000057317
2	125940001	125990000	0.282846	0.583662	ENSSSCG00000014235
1	251490001	251540000	0.233192	0.583429	ENSSSCG00000005455	SVEP1
9	84930001	84980000	0.262686	0.583423	ENSSSCG00000015357	MEOX2
3	22510001	22560000	0.293218	0.58327	ENSSSCG00000040637	ERN2
3	22510001	22560000	0.293218	0.58327	ENSSSCG00000040943	DCTN5
3	22510001	22560000	0.293218	0.58327	ENSSSCG00000026748	PLK1
11	79010001	79060000	0.228633	0.583268	ENSSSCG00000009567	RASA3
11	79010001	79060000	0.228633	0.583268	ENSSSCG00000054303
2	49270001	49320000	0.253671	0.582549	ENSSSCG00000013409	SBF2
2	52050001	52100000	0.364589	0.582433	ENSSSCG00000013980
2	52050001	52100000	0.364589	0.582433	ENSSSCG00000035948	U6
2	52050001	52100000	0.364589	0.582433	ENSSSCG00000039611
17	51690001	51740000	0.230562	0.582138	ENSSSCG00000055381
17	51690001	51740000	0.230562	0.582138	ENSSSCG00000063332
17	51690001	51740000	0.230562	0.582138	ENSSSCG00000054658
17	51690001	51740000	0.230562	0.582138	ENSSSCG00000027287	PEDS1
17	51690001	51740000	0.230562	0.582138	ENSSSCG00000034207	CEBPB
17	51690001	51740000	0.230562	0.582138	ENSSSCG00000050651
2	49260001	49310000	0.270059	0.582128	ENSSSCG00000024330
2	49260001	49310000	0.270059	0.582128	ENSSSCG00000013409	SBF2
4	89340001	89390000	0.314968	0.582109	ENSSSCG00000055102	PFDN2
4	89340001	89390000	0.314968	0.582109	ENSSSCG00000038597	KLHDC9
4	89340001	89390000	0.314968	0.582109	ENSSSCG00000026861	NECTIN4
4	89340001	89390000	0.314968	0.582109	ENSSSCG00000006372	ARHGAP30
2	52080001	52130000	0.257341	0.582025	ENSSSCG00000039611
2	89730001	89780000	0.31164	0.581869	ENSSSCG00000014127	RASGRF2
1	245600001	245650000	0.264895	0.581839	ENSSSCG00000063540
1	245600001	245650000	0.264895	0.581839	ENSSSCG00000053717
1	245600001	245650000	0.264895	0.581839	ENSSSCG00000059357
1	251480001	251530000	0.233581	0.581743	ENSSSCG00000005455	SVEP1
1	245950001	246000000	0.235421	0.581383	ENSSSCG00000047454
1	245950001	246000000	0.235421	0.581383	ENSSSCG00000061308
1	245950001	246000000	0.235421	0.581383	ENSSSCG00000054772
1	245950001	246000000	0.235421	0.581383	ENSSSCG00000061470
7	61830001	61880000	0.290752	0.581198	ENSSSCG00000023760	CLEC14A
7	61830001	61880000	0.290752	0.581198	ENSSSCG00000056009
7	61830001	61880000	0.290752	0.581198	ENSSSCG00000063116
2	51670001	51720000	0.287478	0.581101	ENSSSCG00000032994	RNF187
2	51670001	51720000	0.287478	0.581101	ENSSSCG00000047900	H2AW
2	51670001	51720000	0.287478	0.581101	ENSSSCG00000061215
2	51670001	51720000	0.287478	0.581101	ENSSSCG00000049583
2	51670001	51720000	0.287478	0.581101	ENSSSCG00000061158	H2BU1
9	86040001	86090000	0.249098	0.581068	ENSSSCG00000015363	AGR2
13	2600001	2650000	0.264413	0.581056	ENSSSCG00000055011
13	2600001	2650000	0.264413	0.581056	ENSSSCG00000011190	METTL6
7	62450001	62500000	0.292551	0.581049	ENSSSCG00000054175
7	62450001	62500000	0.292551	0.581049	ENSSSCG00000037634	FOXA1
7	62450001	62500000	0.292551	0.581049	ENSSSCG00000001939	TTC6
13	66560001	66610000	0.356285	0.580996	ENSSSCG00000018670	ssc-mir-885
13	66560001	66610000	0.356285	0.580996	ENSSSCG00000023084	ATP2B2
2	57450001	57500000	0.243869	0.58072	ENSSSCG00000060179
2	57450001	57500000	0.243869	0.58072	ENSSSCG00000053701	OR2V1
15	77200001	77250000	0.305933	0.580111	ENSSSCG00000015944	TLK1
5	49660001	49710000	0.227886	0.579851	ENSSSCG00000000567	SOX5
7	62270001	62320000	0.255015	0.579687	ENSSSCG00000001939	TTC6
2	49280001	49330000	0.249488	0.579627	ENSSSCG00000013409	SBF2
15	77070001	77120000	0.444272	0.579574	ENSSSCG00000033605
15	77070001	77120000	0.444272	0.579574	ENSSSCG00000015943	GORASP2
16	28630001	28680000	0.330925	0.579488	ENSSSCG00000047302
16	28630001	28680000	0.330925	0.579488	ENSSSCG00000047655
1	245820001	245870000	0.247007	0.579227	ENSSSCG00000059028
1	245820001	245870000	0.247007	0.579227	ENSSSCG00000026768	OR13C4
2	58150001	58200000	0.28957	0.579034	ENSSSCG00000053797
1	273320001	273370000	0.226871	0.579027	ENSSSCG00000005743	VAV2
17	51700001	51750000	0.234009	0.579019	ENSSSCG00000055381
17	51700001	51750000	0.234009	0.579019	ENSSSCG00000063332
17	51700001	51750000	0.234009	0.579019	ENSSSCG00000054658
17	51700001	51750000	0.234009	0.579019	ENSSSCG00000034207	CEBPB
17	51700001	51750000	0.234009	0.579019	ENSSSCG00000050651
7	62380001	62430000	0.337757	0.578995	ENSSSCG00000001939	TTC6
13	95310001	95360000	0.234174	0.578989	ENSSSCG00000063020
13	95310001	95360000	0.234174	0.578989	ENSSSCG00000060049
2	49290001	49340000	0.262525	0.578959	ENSSSCG00000013409	SBF2
6	170560001	170610000	0.283589	0.578697	ENSSSCG00000055753
6	170560001	170610000	0.283589	0.578697	ENSSSCG00000058461
6	18510001	18560000	0.252477	0.578592	ENSSSCG00000048203
6	18510001	18560000	0.252477	0.578592	ENSSSCG00000025417	BBS2
1	245920001	245970000	0.284412	0.578335	ENSSSCG00000031355	OR13C8
1	245920001	245970000	0.284412	0.578335	ENSSSCG00000057569
1	245920001	245970000	0.284412	0.578335	ENSSSCG00000005413
1	245920001	245970000	0.284412	0.578335	ENSSSCG00000047454
1	245920001	245970000	0.284412	0.578335	ENSSSCG00000061308
1	186030001	186080000	0.230633	0.578257	ENSSSCG00000005063	OTX2
1	186030001	186080000	0.230633	0.578257	ENSSSCG00000043401
1	186030001	186080000	0.230633	0.578257	ENSSSCG00000041902
1	186030001	186080000	0.230633	0.578257	ENSSSCG00000051017
5	78370001	78420000	0.249885	0.578225	ENSSSCG00000063156
5	78370001	78420000	0.249885	0.578225	ENSSSCG00000025523	COL2A1
2	51560001	51610000	0.449805	0.578155	ENSSSCG00000054529
8	86050001	86100000	0.280841	0.577682	ENSSSCG00000009053	RNF150
7	62210001	62260000	0.265028	0.577665	ENSSSCG00000001939	TTC6
2	52060001	52110000	0.346162	0.577635	ENSSSCG00000013980
2	52060001	52110000	0.346162	0.577635	ENSSSCG00000035948	U6
2	52060001	52110000	0.346162	0.577635	ENSSSCG00000039611
7	53740001	53790000	0.244661	0.577626	ENSSSCG00000057313	U6
7	53740001	53790000	0.244661	0.577626	ENSSSCG00000030626	ALDH1L1
7	53740001	53790000	0.244661	0.577626	ENSSSCG00000001825	SLC41A3
1	265550001	265600000	0.278315	0.577516	ENSSSCG00000005593	OLFML2A
15	30280001	30330000	0.265384	0.577329	ENSSSCG00000015733	GLI2
2	53730001	53780000	0.344213	0.577316	ENSSSCG00000056035
11	78650001	78700000	0.328642	0.577218	ENSSSCG00000048674
11	78650001	78700000	0.328642	0.577218	ENSSSCG00000024103
11	78650001	78700000	0.328642	0.577218	ENSSSCG00000026536	DCUN1D2
2	52070001	52120000	0.311806	0.577195	ENSSSCG00000035948	U6
2	52070001	52120000	0.311806	0.577195	ENSSSCG00000039611
2	75890001	75940000	0.245629	0.577149	ENSSSCG00000038013	DIRAS1
2	75890001	75940000	0.245629	0.577149	ENSSSCG00000062558
2	75890001	75940000	0.245629	0.577149	ENSSSCG00000013467	SGTA
2	49340001	49390000	0.236718	0.576995	ENSSSCG00000013409	SBF2
12	28070001	28120000	0.292781	0.576746	ENSSSCG00000023169	CA10
7	61870001	61920000	0.253029	0.576651	ENSSSCG00000001938	SSTR1
2	44790001	44840000	0.237256	0.576489	ENSSSCG00000013392	COPB1
2	52130001	52180000	0.258045	0.576363	ENSSSCG00000033305	PGBD2
2	53470001	53520000	0.380401	0.576298	ENSSSCG00000036085
14	61590001	61640000	0.30775	0.576291	ENSSSCG00000061698
14	61590001	61640000	0.30775	0.576291	ENSSSCG00000044108
2	75900001	75950000	0.235385	0.576232	ENSSSCG00000038013	DIRAS1
2	75900001	75950000	0.235385	0.576232	ENSSSCG00000062558
11	79000001	79050000	0.274562	0.576203	ENSSSCG00000009567	RASA3
6	47540001	47590000	0.24406	0.576151	ENSSSCG00000002967	CAPN12
6	47540001	47590000	0.24406	0.576151	ENSSSCG00000024281
6	47540001	47590000	0.24406	0.576151	ENSSSCG00000002965	ACTN4
1	229720001	229770000	0.261785	0.575889	ENSSSCG00000060679
2	82990001	83040000	0.311419	0.57587	ENSSSCG00000028317	ARHGEF28
5	60210001	60260000	0.36588	0.575767	ENSSSCG00000000625	LRP6
15	137950001	138000000	0.323201	0.575576	ENSSSCG00000016340	ASB1
15	137950001	138000000	0.323201	0.575576	ENSSSCG00000058313
2	49330001	49380000	0.24023	0.575567	ENSSSCG00000013409	SBF2
1	217810001	217860000	0.293184	0.575446	ENSSSCG00000005224	GLIS3
5	49710001	49760000	0.286796	0.575123	ENSSSCG00000000567	SOX5
6	170650001	170700000	0.238478	0.575121	ENSSSCG00000003981	ZFP69B
6	170650001	170700000	0.238478	0.575121	ENSSSCG00000003980	EXO5
2	51660001	51710000	0.309609	0.574879	ENSSSCG00000032994	RNF187
2	51660001	51710000	0.309609	0.574879	ENSSSCG00000047900	H2AW
2	51660001	51710000	0.309609	0.574879	ENSSSCG00000061215
2	51660001	51710000	0.309609	0.574879	ENSSSCG00000049583
2	51660001	51710000	0.309609	0.574879	ENSSSCG00000061158	H2BU1
2	51660001	51710000	0.309609	0.574879	ENSSSCG00000057097
1	245590001	245640000	0.26657	0.574567	ENSSSCG00000063540
1	245590001	245640000	0.26657	0.574567	ENSSSCG00000053717
1	245590001	245640000	0.26657	0.574567	ENSSSCG00000059357
13	43320001	43370000	0.257882	0.574515	ENSSSCG00000052042
13	43320001	43370000	0.257882	0.574515	ENSSSCG00000056017
13	43320001	43370000	0.257882	0.574515	ENSSSCG00000053686
13	43320001	43370000	0.257882	0.574515	ENSSSCG00000052366
13	43320001	43370000	0.257882	0.574515	ENSSSCG00000059947
16	34030001	34080000	0.227474	0.574196	ENSSSCG00000053766
16	34030001	34080000	0.227474	0.574196	ENSSSCG00000056604
1	230150001	230200000	0.508902	0.574096	ENSSSCG00000005282	VPS13A
10	18910001	18960000	0.251179	0.574014	ENSSSCG00000022034	SMYD3
6	17450001	17500000	0.242381	0.573561	ENSSSCG00000056427
6	17450001	17500000	0.242381	0.573561	ENSSSCG00000041338
1	230170001	230220000	0.48894	0.573484	ENSSSCG00000005282	VPS13A
13	134150001	134200000	0.312161	0.573445	ENSSSCG00000036416
13	134150001	134200000	0.312161	0.573445	ENSSSCG00000062521
13	134150001	134200000	0.312161	0.573445	ENSSSCG00000011850
2	57690001	57740000	0.225932	0.573342	ENSSSCG00000053785
2	57690001	57740000	0.225932	0.573342	ENSSSCG00000028567	BTNL9
16	79000001	79050000	0.267471	0.57323	ENSSSCG00000017114	NDUFS6
16	79000001	79050000	0.267471	0.57323	ENSSSCG00000040154	MRPL36
1	251500001	251550000	0.250256	0.573223	ENSSSCG00000005455	SVEP1
11	78640001	78690000	0.317499	0.573214	ENSSSCG00000048674
11	78640001	78690000	0.317499	0.573214	ENSSSCG00000024103
11	78640001	78690000	0.317499	0.573214	ENSSSCG00000026536	DCUN1D2
13	52010001	52060000	0.231278	0.57311	ENSSSCG00000043643
17	36310001	36360000	0.249264	0.573046	ENSSSCG00000051806
17	36310001	36360000	0.249264	0.573046	ENSSSCG00000007252	DNMT3B
17	36310001	36360000	0.249264	0.573046	ENSSSCG00000055487	COMMD7
8	95990001	96040000	0.389682	0.572873	ENSSSCG00000029943	SCLT1
6	170500001	170550000	0.279679	0.57249	ENSSSCG00000039245	RIMS3
2	57330001	57380000	0.318884	0.572466	ENSSSCG00000039174	U6
2	57330001	57380000	0.318884	0.572466	ENSSSCG00000055427
7	62260001	62310000	0.265706	0.572267	ENSSSCG00000001939	TTC6
1	245450001	245500000	0.236396	0.572209	ENSSSCG00000005403	SMC2
1	116110001	116160000	0.325837	0.572004	ENSSSCG00000035798	PRTG
2	53490001	53540000	0.266693	0.57186	ENSSSCG00000036085
1	246050001	246100000	0.335799	0.571846	ENSSSCG00000005419
1	246050001	246100000	0.335799	0.571846	ENSSSCG00000035397
1	246050001	246100000	0.335799	0.571846	ENSSSCG00000005420
2	52140001	52190000	0.251918	0.571841	ENSSSCG00000033305	PGBD2
8	20250001	20300000	0.240024	0.571809	ENSSSCG00000055616
8	20250001	20300000	0.240024	0.571809	ENSSSCG00000008761	TBC1D19
16	77690001	77740000	0.245911	0.571767	ENSSSCG00000034884	IRX1
16	77690001	77740000	0.245911	0.571767	ENSSSCG00000059097
14	12850001	12900000	0.363978	0.571458	ENSSSCG00000057597
14	12850001	12900000	0.363978	0.571458	ENSSSCG00000009682	HMBOX1
14	12850001	12900000	0.363978	0.571458	ENSSSCG00000009683	KIF13B
6	163560001	163610000	0.241249	0.571367	ENSSSCG00000060196
2	53480001	53530000	0.336999	0.570487	ENSSSCG00000036085
9	84660001	84710000	0.450395	0.570441	ENSSSCG00000015356	AGMO
2	113300001	113350000	0.387824	0.569849	ENSSSCG00000014190	FBXL17
1	160710001	160760000	0.366213	0.569769	ENSSSCG00000036234
1	232090001	232140000	0.28365	0.569511	ENSSSCG00000055927
2	49240001	49290000	0.266704	0.569219	ENSSSCG00000024330
2	49240001	49290000	0.266704	0.569219	ENSSSCG00000013409	SBF2
7	62440001	62490000	0.303818	0.56791	ENSSSCG00000037634	FOXA1
7	62440001	62490000	0.303818	0.56791	ENSSSCG00000001939	TTC6
1	245830001	245880000	0.241928	0.567634	ENSSSCG00000059028
1	245830001	245880000	0.241928	0.567634	ENSSSCG00000026768	OR13C4
2	49580001	49630000	0.287375	0.567543	ENSSSCG00000013409	SBF2
16	78960001	79010000	0.294071	0.567415	ENSSSCG00000017114	NDUFS6
16	78960001	79010000	0.294071	0.567415	ENSSSCG00000040154	MRPL36
16	78960001	79010000	0.294071	0.567415	ENSSSCG00000048696
4	28850001	28900000	0.405154	0.567412	ENSSSCG00000055471
13	134140001	134190000	0.316944	0.567384	ENSSSCG00000036416
13	134140001	134190000	0.316944	0.567384	ENSSSCG00000062521
2	49320001	49370000	0.243628	0.56726	ENSSSCG00000013409	SBF2
2	52770001	52820000	0.247467	0.567118	ENSSSCG00000038039
9	11860001	11910000	0.32192	0.566586	ENSSSCG00000014878	PAK1
16	79120001	79170000	0.41917	0.566469	ENSSSCG00000060224
16	79120001	79170000	0.41917	0.566469	ENSSSCG00000053647
16	79120001	79170000	0.41917	0.566469	ENSSSCG00000017116	LPCAT1
2	51500001	51550000	0.386173	0.566284	ENSSSCG00000034569	OBSCN
14	103130001	103180000	0.236327	0.565954	ENSSSCG00000020912	HECTD2
2	50050001	50100000	0.242236	0.565753	ENSSSCG00000038176
14	61580001	61630000	0.292484	0.565481	ENSSSCG00000061698
9	11870001	11920000	0.296848	0.564967	ENSSSCG00000014878	PAK1
11	78710001	78760000	0.314656	0.564064	ENSSSCG00000045154
11	78710001	78760000	0.314656	0.564064	ENSSSCG00000009563	TMCO3
11	78710001	78760000	0.314656	0.564064	ENSSSCG00000009560	TFDP1
13	71650001	71700000	0.231285	0.563635	ENSSSCG00000048156
13	71650001	71700000	0.231285	0.563635	ENSSSCG00000051317
13	71650001	71700000	0.231285	0.563635	ENSSSCG00000011616	COPG1
1	230380001	230430000	0.47129	0.563474	ENSSSCG00000005284	GNA14
1	230380001	230430000	0.47129	0.563474	ENSSSCG00000050902
2	53230001	53280000	0.231452	0.563301	ENSSSCG00000056392
2	53230001	53280000	0.231452	0.563301	ENSSSCG00000043257
4	22790001	22840000	0.252414	0.563205	ENSSSCG00000054755
13	157280001	157330000	0.332026	0.563171	ENSSSCG00000011950	NXPE3
1	232100001	232150000	0.242987	0.563127	ENSSSCG00000055927
2	52390001	52440000	0.250589	0.563049	ENSSSCG00000048773
1	230160001	230210000	0.508602	0.562889	ENSSSCG00000005282	VPS13A
1	239120001	239170000	0.242778	0.562862	ENSSSCG00000005360	IGFBPL1
1	239120001	239170000	0.242778	0.562862	ENSSSCG00000040711
2	113210001	113260000	0.251277	0.562818	ENSSSCG00000014190	FBXL17
2	51650001	51700000	0.315605	0.562763	ENSSSCG00000032994	RNF187
2	51650001	51700000	0.315605	0.562763	ENSSSCG00000047900	H2AW
2	51650001	51700000	0.315605	0.562763	ENSSSCG00000061215
2	51650001	51700000	0.315605	0.562763	ENSSSCG00000061158	H2BU1
2	51650001	51700000	0.315605	0.562763	ENSSSCG00000057097
2	90610001	90660000	0.344035	0.562719	ENSSSCG00000049576
2	90610001	90660000	0.344035	0.562719	ENSSSCG00000025210	ATG10
10	18900001	18950000	0.258646	0.562552	ENSSSCG00000022034	SMYD3
6	170550001	170600000	0.300484	0.562434	ENSSSCG00000055753
6	170550001	170600000	0.300484	0.562434	ENSSSCG00000058461
2	53550001	53600000	0.264315	0.562148	ENSSSCG00000035155
2	53550001	53600000	0.264315	0.562148	ENSSSCG00000036085
7	62220001	62270000	0.294812	0.561822	ENSSSCG00000001939	TTC6
2	111390001	111440000	0.29341	0.561574	ENSSSCG00000056998
2	57340001	57390000	0.291153	0.561444	ENSSSCG00000055427
16	76410001	76460000	0.224225	0.561389	ENSSSCG00000017109	ADAMTS16
1	217850001	217900000	0.292533	0.561353	ENSSSCG00000005224	GLIS3
9	57110001	57160000	0.295959	0.561274	ENSSSCG00000015249	ADAMTS8
9	57110001	57160000	0.295959	0.561274	ENSSSCG00000015250	ADAMTS15
2	75880001	75930000	0.22918	0.56122	ENSSSCG00000038013	DIRAS1
2	75880001	75930000	0.22918	0.56122	ENSSSCG00000062558
2	75880001	75930000	0.22918	0.56122	ENSSSCG00000013467	SGTA
14	12620001	12670000	0.255742	0.561093	ENSSSCG00000009681	INTS9
8	96000001	96050000	0.373589	0.561058	ENSSSCG00000029943	SCLT1
7	62250001	62300000	0.281196	0.560782	ENSSSCG00000001939	TTC6
9	64260001	64310000	0.251246	0.560681	ENSSSCG00000056453
2	49230001	49280000	0.274619	0.560574	ENSSSCG00000013408	ADM
2	49230001	49280000	0.274619	0.560574	ENSSSCG00000024330
2	49230001	49280000	0.274619	0.560574	ENSSSCG00000013409	SBF2
6	66990001	67040000	0.257888	0.560375	ENSSSCG00000003366	CHD5
6	66990001	67040000	0.257888	0.560375	ENSSSCG00000020749	KCNAB2
1	265290001	265340000	0.501829	0.560262	ENSSSCG00000005589	NR6A1
1	265290001	265340000	0.501829	0.560262	ENSSSCG00000005588	NR5A1
14	102430001	102480000	0.314887	0.560149	ENSSSCG00000010459	HTR7
14	12630001	12680000	0.240009	0.560137	ENSSSCG00000009681	INTS9
11	78690001	78740000	0.290587	0.559993	ENSSSCG00000026536	DCUN1D2
11	78690001	78740000	0.290587	0.559993	ENSSSCG00000009563	TMCO3
9	60600001	60650000	0.238991	0.559928	ENSSSCG00000056667
9	60600001	60650000	0.238991	0.559928	ENSSSCG00000046152
9	60600001	60650000	0.238991	0.559928	ENSSSCG00000051688
9	60600001	60650000	0.238991	0.559928	ENSSSCG00000015256	JAM3
13	75960001	76010000	0.234755	0.559848	ENSSSCG00000024492	EPHB1
16	79090001	79140000	0.312694	0.559766	ENSSSCG00000048583
16	79090001	79140000	0.312694	0.559766	ENSSSCG00000060224
16	79090001	79140000	0.312694	0.559766	ENSSSCG00000053647
16	79090001	79140000	0.312694	0.559766	ENSSSCG00000017116	LPCAT1
1	245610001	245660000	0.272125	0.559734	ENSSSCG00000053717
1	245610001	245660000	0.272125	0.559734	ENSSSCG00000059357
6	47740001	47790000	0.301208	0.559558	ENSSSCG00000002968
6	47740001	47790000	0.301208	0.559558	ENSSSCG00000038805	FBXO17
13	20340001	20390000	0.277345	0.559452	ENSSSCG00000048718
2	111400001	111450000	0.275158	0.559449	ENSSSCG00000056998
1	230390001	230440000	0.384132	0.559097	ENSSSCG00000005284	GNA14
1	230390001	230440000	0.384132	0.559097	ENSSSCG00000050902
2	57480001	57530000	0.222502	0.559058	ENSSSCG00000053701	OR2V1
2	57480001	57530000	0.222502	0.559058	ENSSSCG00000061437
8	86120001	86170000	0.412494	0.55901	ENSSSCG00000009053	RNF150
7	62240001	62290000	0.294383	0.558936	ENSSSCG00000001939	TTC6
13	134160001	134210000	0.247901	0.558933	ENSSSCG00000036416
13	134160001	134210000	0.247901	0.558933	ENSSSCG00000062521
13	134160001	134210000	0.247901	0.558933	ENSSSCG00000011850
4	61530001	61580000	0.265842	0.558588	ENSSSCG00000006173	GDAP1
2	49310001	49360000	0.239393	0.558512	ENSSSCG00000013409	SBF2
3	22520001	22570000	0.231502	0.558383	ENSSSCG00000040637	ERN2
3	22520001	22570000	0.231502	0.558383	ENSSSCG00000040943	DCTN5
3	22520001	22570000	0.231502	0.558383	ENSSSCG00000026748	PLK1
1	160730001	160780000	0.364263	0.558011	ENSSSCG00000051798	MC4R
1	160730001	160780000	0.364263	0.558011	ENSSSCG00000036234
5	48630001	48680000	0.338373	0.557766	ENSSSCG00000040550	DNAI7
5	48630001	48680000	0.338373	0.557766	ENSSSCG00000000563
1	252960001	253010000	0.231255	0.557575	ENSSSCG00000005466	PTBP3
7	62230001	62280000	0.291854	0.557406	ENSSSCG00000001939	TTC6
11	78680001	78730000	0.283057	0.557362	ENSSSCG00000026536	DCUN1D2
11	78680001	78730000	0.283057	0.557362	ENSSSCG00000009563	TMCO3
2	125950001	126000000	0.269559	0.557252	ENSSSCG00000060072
2	125950001	126000000	0.269559	0.557252	ENSSSCG00000057317
2	111410001	111460000	0.268945	0.557159	ENSSSCG00000054209
2	53370001	53420000	0.262174	0.556821	ENSSSCG00000054872
1	161420001	161470000	0.268302	0.556818	ENSSSCG00000004907	CCBE1
9	84730001	84780000	0.257316	0.556727	ENSSSCG00000043671	U2
9	84730001	84780000	0.257316	0.556727	ENSSSCG00000015356	AGMO
16	28620001	28670000	0.359165	0.556491	ENSSSCG00000047302
16	28620001	28670000	0.359165	0.556491	ENSSSCG00000058414
16	28620001	28670000	0.359165	0.556491	ENSSSCG00000047655
10	43000001	43050000	0.242464	0.556427	ENSSSCG00000022045	PTCHD3
13	2590001	2640000	0.265975	0.556425	ENSSSCG00000055011
13	2590001	2640000	0.265975	0.556425	ENSSSCG00000011190	METTL6
4	37160001	37210000	0.314342	0.556391	ENSSSCG00000042557
4	37160001	37210000	0.314342	0.556391	ENSSSCG00000006071	VPS13B
2	49300001	49350000	0.247596	0.556208	ENSSSCG00000013409	SBF2
6	170280001	170330000	0.279426	0.556042	ENSSSCG00000048684
6	170280001	170330000	0.279426	0.556042	ENSSSCG00000033952
1	95560001	95610000	0.25049	0.55594	ENSSSCG00000021072	EPG5
7	53710001	53760000	0.284766	0.555675	ENSSSCG00000030626	ALDH1L1
7	53710001	53760000	0.284766	0.555675	ENSSSCG00000001825	SLC41A3
2	111380001	111430000	0.309622	0.555534	ENSSSCG00000056998
1	251640001	251690000	0.351716	0.555369	ENSSSCG00000050248
1	251640001	251690000	0.351716	0.555369	ENSSSCG00000005456	MUSK
1	251510001	251560000	0.277995	0.555305	ENSSSCG00000005455	SVEP1
6	47750001	47800000	0.271384	0.555249	ENSSSCG00000002968
6	47750001	47800000	0.271384	0.555249	ENSSSCG00000002969
6	47750001	47800000	0.271384	0.555249	ENSSSCG00000038805	FBXO17
8	95980001	96030000	0.367651	0.555241	ENSSSCG00000029943	SCLT1
2	76010001	76060000	0.339223	0.555166	ENSSSCG00000033949	GNG7
1	251620001	251670000	0.412955	0.555136	ENSSSCG00000050248
1	251620001	251670000	0.412955	0.555136	ENSSSCG00000005456	MUSK
2	49910001	49960000	0.296834	0.555057	ENSSSCG00000043165
2	57320001	57370000	0.366386	0.554967	ENSSSCG00000039174	U6
2	57320001	57370000	0.366386	0.554967	ENSSSCG00000037835	TRIM7
7	53720001	53770000	0.276793	0.554736	ENSSSCG00000030626	ALDH1L1
7	53720001	53770000	0.276793	0.554736	ENSSSCG00000001825	SLC41A3
9	11880001	11930000	0.261711	0.554661	ENSSSCG00000014878	PAK1
2	52330001	52380000	0.242868	0.554575	ENSSSCG00000025900	SH3BP5L
4	89910001	89960000	0.338595	0.554566	ENSSSCG00000006381	CD84
12	12100001	12150000	0.226311	0.554352	ENSSSCG00000062000
6	66910001	66960000	0.262228	0.554121	ENSSSCG00000029843	NPHP4
6	66910001	66960000	0.262228	0.554121	ENSSSCG00000020749	KCNAB2
1	220060001	220110000	0.225021	0.554008	ENSSSCG00000060213
1	170470001	170520000	0.274462	0.553813	ENSSSCG00000060950
5	70040001	70090000	0.361027	0.553449	ENSSSCG00000000770	MICAL3
2	53560001	53610000	0.275156	0.55344	ENSSSCG00000035155
2	53560001	53610000	0.275156	0.55344	ENSSSCG00000036085
4	28860001	28910000	0.387818	0.553408	ENSSSCG00000055471
4	75570001	75620000	0.365417	0.552963	ENSSSCG00000036133
4	75570001	75620000	0.365417	0.552963	ENSSSCG00000006245	SDR16C5
16	31300001	31350000	0.25351	0.552142	ENSSSCG00000058557
16	31300001	31350000	0.25351	0.552142	ENSSSCG00000058468
16	31300001	31350000	0.25351	0.552142	ENSSSCG00000062402
2	75660001	75710000	0.259499	0.552072	ENSSSCG00000034545
8	138140001	138190000	0.28631	0.551998	ENSSSCG00000053161
9	60570001	60620000	0.270061	0.55182	ENSSSCG00000056667
9	60570001	60620000	0.270061	0.55182	ENSSSCG00000046152
9	60570001	60620000	0.270061	0.55182	ENSSSCG00000051688
9	60570001	60620000	0.270061	0.55182	ENSSSCG00000015256	JAM3
5	48620001	48670000	0.265796	0.551649	ENSSSCG00000040550	DNAI7
5	48620001	48670000	0.265796	0.551649	ENSSSCG00000000563
2	83080001	83130000	0.245543	0.551431	ENSSSCG00000028317	ARHGEF28
15	77210001	77260000	0.290996	0.551258	ENSSSCG00000015944	TLK1
1	265240001	265290000	0.263414	0.551189	ENSSSCG00000005591	ADGRD2
1	265240001	265290000	0.263414	0.551189	ENSSSCG00000059735
1	265240001	265290000	0.263414	0.551189	ENSSSCG00000005588	NR5A1
4	63950001	64000000	0.293221	0.550598	ENSSSCG00000040728	EYA1
2	75650001	75700000	0.280186	0.550502	ENSSSCG00000059026	U6
9	71260001	71310000	0.279082	0.550083	ENSSSCG00000050889
9	71260001	71310000	0.279082	0.550083	ENSSSCG00000015307	CDK14
9	84940001	84990000	0.26319	0.549962	ENSSSCG00000015357	MEOX2
1	217800001	217850000	0.256371	0.549916	ENSSSCG00000005224	GLIS3
9	57130001	57180000	0.298454	0.549838	ENSSSCG00000015250	ADAMTS15
9	57130001	57180000	0.298454	0.549838	ENSSSCG00000059444
1	161410001	161460000	0.223168	0.549814	ENSSSCG00000004907	CCBE1
10	61180001	61230000	0.231705	0.549548	ENSSSCG00000055517
10	61180001	61230000	0.231705	0.549548	ENSSSCG00000061967
10	61180001	61230000	0.231705	0.549548	ENSSSCG00000053248
10	61180001	61230000	0.231705	0.549548	ENSSSCG00000044723
9	84720001	84770000	0.256568	0.549479	ENSSSCG00000043671	U2
9	84720001	84770000	0.256568	0.549479	ENSSSCG00000015356	AGMO
2	51630001	51680000	0.364267	0.549042	ENSSSCG00000032994	RNF187
2	51630001	51680000	0.364267	0.549042	ENSSSCG00000057097
7	53750001	53800000	0.2376	0.548709	ENSSSCG00000057313	U6
7	53750001	53800000	0.2376	0.548709	ENSSSCG00000030626	ALDH1L1
16	78950001	79000000	0.279758	0.548677	ENSSSCG00000017114	NDUFS6
16	78950001	79000000	0.279758	0.548677	ENSSSCG00000048696
1	269360001	269410000	0.266831	0.548407	ENSSSCG00000031669	DOLPP1
1	269360001	269410000	0.266831	0.548407	ENSSSCG00000005671	CRAT
1	269360001	269410000	0.266831	0.548407	ENSSSCG00000005672	PTPA
1	269360001	269410000	0.266831	0.548407	ENSSSCG00000005669	MIGA2
13	103860001	103910000	0.225113	0.548399	ENSSSCG00000037498
2	111420001	111470000	0.268107	0.548357	ENSSSCG00000054209
9	84740001	84790000	0.237793	0.548308	ENSSSCG00000015356	AGMO
13	157270001	157320000	0.352312	0.548127	ENSSSCG00000011951	NFKBIZ
13	157270001	157320000	0.352312	0.548127	ENSSSCG00000011950	NXPE3
14	102440001	102490000	0.311807	0.547953	ENSSSCG00000010459	HTR7
9	84750001	84800000	0.239611	0.547933	ENSSSCG00000015356	AGMO
1	251630001	251680000	0.395476	0.547675	ENSSSCG00000050248
1	251630001	251680000	0.395476	0.547675	ENSSSCG00000005456	MUSK
1	251520001	251570000	0.286585	0.547668	ENSSSCG00000005455	SVEP1
2	51510001	51560000	0.379388	0.547553	ENSSSCG00000034569	OBSCN
9	71270001	71320000	0.283749	0.547061	ENSSSCG00000050889
9	71270001	71320000	0.283749	0.547061	ENSSSCG00000015307	CDK14
9	64270001	64320000	0.282416	0.547047	ENSSSCG00000056453
9	71240001	71290000	0.234303	0.547015	ENSSSCG00000050889
9	71240001	71290000	0.234303	0.547015	ENSSSCG00000015307	CDK14
9	71250001	71300000	0.250412	0.546938	ENSSSCG00000050889
9	71250001	71300000	0.250412	0.546938	ENSSSCG00000015307	CDK14
2	53180001	53230000	0.343859	0.546743	ENSSSCG00000042100	OR2T1
2	53180001	53230000	0.343859	0.546743	ENSSSCG00000044276	OR2T6
9	86050001	86100000	0.266506	0.546042	ENSSSCG00000015363	AGR2
13	20420001	20470000	0.238769	0.546005	ENSSSCG00000058453
4	31400001	31450000	0.370417	0.545875	ENSSSCG00000006037	OXR1
2	51580001	51630000	0.418424	0.545539	ENSSSCG00000054529
2	75630001	75680000	0.348194	0.545486	ENSSSCG00000059026	U6
13	134130001	134180000	0.322996	0.545294	ENSSSCG00000036416
13	134130001	134180000	0.322996	0.545294	ENSSSCG00000062521
1	164850001	164900000	0.267794	0.545223	ENSSSCG00000053104
14	6960001	7010000	0.230924	0.545017	ENSSSCG00000009631	PEBP4
2	45150001	45200000	0.228192	0.544827	ENSSSCG00000013393	SPON1
16	31310001	31360000	0.272481	0.544652	ENSSSCG00000058557
16	31310001	31360000	0.272481	0.544652	ENSSSCG00000058468
16	31310001	31360000	0.272481	0.544652	ENSSSCG00000062402
1	230440001	230490000	0.265977	0.544636	ENSSSCG00000018266	U6
1	230440001	230490000	0.265977	0.544636	ENSSSCG00000005284	GNA14
2	49220001	49270000	0.268417	0.544634	ENSSSCG00000013408	ADM
2	49220001	49270000	0.268417	0.544634	ENSSSCG00000024330
2	49220001	49270000	0.268417	0.544634	ENSSSCG00000013409	SBF2
2	57700001	57750000	0.236723	0.544583	ENSSSCG00000028567	BTNL9
3	57830001	57880000	0.27681	0.544434	ENSSSCG00000063249	FABP1
3	57830001	57880000	0.27681	0.544434	ENSSSCG00000008215	SMYD1
1	246120001	246170000	0.352141	0.544387	ENSSSCG00000005424
1	246120001	246170000	0.352141	0.544387	ENSSSCG00000005423	ABCA1
2	125970001	126020000	0.264662	0.544347	ENSSSCG00000060072
4	28840001	28890000	0.43261	0.544326	ENSSSCG00000055471
16	76400001	76450000	0.233841	0.544223	ENSSSCG00000017109	ADAMTS16
15	84590001	84640000	0.354737	0.543913	ENSSSCG00000016002	CCDC141
2	51570001	51620000	0.446807	0.543637	ENSSSCG00000054529
10	18880001	18930000	0.238141	0.543598	ENSSSCG00000022034	SMYD3
13	20430001	20480000	0.242141	0.543592	ENSSSCG00000058453
13	182630001	182680000	0.276487	0.54359	ENSSSCG00000012018	CHODL
2	89770001	89820000	0.233056	0.543488	ENSSSCG00000014128	CKMT2
2	89770001	89820000	0.233056	0.543488	ENSSSCG00000014127	RASGRF2
9	86020001	86070000	0.257978	0.54313	ENSSSCG00000015362	TSPAN13
9	86020001	86070000	0.257978	0.54313	ENSSSCG00000015363	AGR2
2	148360001	148410000	0.224109	0.543082	ENSSSCG00000028976	PPP2R2B
6	47640001	47690000	0.223438	0.542819	ENSSSCG00000035570	HNRNPL
6	47640001	47690000	0.223438	0.542819	ENSSSCG00000022692	RINL
6	47640001	47690000	0.223438	0.542819	ENSSSCG00000026794	SIRT2
1	186070001	186120000	0.235763	0.542686	ENSSSCG00000041815
1	186070001	186120000	0.235763	0.542686	ENSSSCG00000043172
1	186070001	186120000	0.235763	0.542686	ENSSSCG00000041902
1	186070001	186120000	0.235763	0.542686	ENSSSCG00000051017
1	186070001	186120000	0.235763	0.542686	ENSSSCG00000044257
2	57350001	57400000	0.298307	0.542678	ENSSSCG00000055427
7	62420001	62470000	0.303664	0.542587	ENSSSCG00000001939	TTC6
13	66460001	66510000	0.326099	0.542581	ENSSSCG00000011572	SEC13
15	137900001	137950000	0.230405	0.542259	ENSSSCG00000060414
15	137900001	137950000	0.230405	0.542259	ENSSSCG00000016340	ASB1
15	137900001	137950000	0.230405	0.542259	ENSSSCG00000025228	TRAF3IP1
4	89400001	89450000	0.358689	0.542137	ENSSSCG00000006371	USF1
4	89400001	89450000	0.358689	0.542137	ENSSSCG00000006370	TSTD1
4	89400001	89450000	0.358689	0.542137	ENSSSCG00000018883
4	89400001	89450000	0.358689	0.542137	ENSSSCG00000006369	F11R
1	245840001	245890000	0.242914	0.542127	ENSSSCG00000026768	OR13C4
6	170510001	170560000	0.297899	0.54212	ENSSSCG00000039245	RIMS3
2	111370001	111420000	0.287577	0.542115	ENSSSCG00000056998
1	251610001	251660000	0.424181	0.542066	ENSSSCG00000050248
1	251610001	251660000	0.424181	0.542066	ENSSSCG00000005456	MUSK
17	36360001	36410000	0.253665	0.542024	ENSSSCG00000007252	DNMT3B
17	36360001	36410000	0.253665	0.542024	ENSSSCG00000007253	MAPRE1
11	78700001	78750000	0.289208	0.541737	ENSSSCG00000026536	DCUN1D2
11	78700001	78750000	0.289208	0.541737	ENSSSCG00000009563	TMCO3
8	20240001	20290000	0.22721	0.541718	ENSSSCG00000055616
8	20240001	20290000	0.22721	0.541718	ENSSSCG00000008761	TBC1D19
13	95290001	95340000	0.223234	0.541429	ENSSSCG00000063020
13	95290001	95340000	0.223234	0.541429	ENSSSCG00000060049
2	49530001	49580000	0.243485	0.541162	ENSSSCG00000013409	SBF2
1	245390001	245440000	0.278618	0.541136	ENSSSCG00000005403	SMC2
2	57440001	57490000	0.222929	0.541065	ENSSSCG00000060179
2	57440001	57490000	0.222929	0.541065	ENSSSCG00000053701	OR2V1
5	51600001	51650000	0.280866	0.541054	ENSSSCG00000000571	ABCC9
1	167850001	167900000	0.351149	0.540681	ENSSSCG00000004971	TLE3
14	102410001	102460000	0.256801	0.540604	ENSSSCG00000050653
14	102410001	102460000	0.256801	0.540604	ENSSSCG00000010459	HTR7
9	56890001	56940000	0.287922	0.540556	ENSSSCG00000015246	ST14
9	56890001	56940000	0.287922	0.540556	ENSSSCG00000058826
7	62430001	62480000	0.289432	0.540358	ENSSSCG00000037634	FOXA1
7	62430001	62480000	0.289432	0.540358	ENSSSCG00000001939	TTC6
2	125960001	126010000	0.267596	0.540165	ENSSSCG00000060072
2	125960001	126010000	0.267596	0.540165	ENSSSCG00000057317
8	109340001	109390000	0.238473	0.540149	ENSSSCG00000009125
8	20270001	20320000	0.258379	0.539976	ENSSSCG00000008761	TBC1D19
1	269230001	269280000	0.280968	0.539967	ENSSSCG00000020404	U5
1	269230001	269280000	0.280968	0.539967	ENSSSCG00000005666	DOLK
1	269230001	269280000	0.280968	0.539967	ENSSSCG00000005665	PHYHD1
1	269230001	269280000	0.280968	0.539967	ENSSSCG00000005667	NUP188
1	269230001	269280000	0.280968	0.539967	ENSSSCG00000005664	LRRC8A
13	134090001	134140000	0.30192	0.53962	ENSSSCG00000034823
13	134090001	134140000	0.30192	0.53962	ENSSSCG00000011849	TNK2
13	134090001	134140000	0.30192	0.53962	ENSSSCG00000062521
7	62410001	62460000	0.29927	0.539572	ENSSSCG00000001939	TTC6
13	66640001	66690000	0.246177	0.539497	ENSSSCG00000023084	ATP2B2
1	120120001	120170000	0.22543	0.539311	ENSSSCG00000039810
1	120120001	120170000	0.22543	0.539311	ENSSSCG00000004630	SCG3
1	120120001	120170000	0.22543	0.539311	ENSSSCG00000032517	DMXL2
9	11850001	11900000	0.308219	0.53926	ENSSSCG00000014878	PAK1
3	55770001	55820000	0.226964	0.53925	ENSSSCG00000008190	INPP4A
2	125920001	125970000	0.234449	0.53925	ENSSSCG00000057317
2	125920001	125970000	0.234449	0.53925	ENSSSCG00000014235
2	52760001	52810000	0.250168	0.539145	ENSSSCG00000038039
3	59190001	59240000	0.262293	0.539041	ENSSSCG00000062938	VAMP8
3	59190001	59240000	0.262293	0.539041	ENSSSCG00000022300	MAT2A
3	59190001	59240000	0.262293	0.539041	ENSSSCG00000027381	GGCX
13	20350001	20400000	0.305175	0.538981	ENSSSCG00000048718
15	84600001	84650000	0.313939	0.538742	ENSSSCG00000016002	CCDC141
15	8640001	8690000	0.234204	0.53874	ENSSSCG00000045622
15	8640001	8690000	0.234204	0.53874	ENSSSCG00000015671	ARHGAP15
13	95320001	95370000	0.228954	0.538697	ENSSSCG00000060049
13	20630001	20680000	0.267437	0.53868	ENSSSCG00000041299
13	34540001	34590000	0.452998	0.538608	ENSSSCG00000011438	BAP1
13	34540001	34590000	0.452998	0.538608	ENSSSCG00000011440	SEMA3G
13	34540001	34590000	0.452998	0.538608	ENSSSCG00000011439	PHF7
13	34540001	34590000	0.452998	0.538608	ENSSSCG00000028184	DNAH1
2	53580001	53630000	0.270772	0.538404	ENSSSCG00000035155
2	53580001	53630000	0.270772	0.538404	ENSSSCG00000047332
2	79390001	79440000	0.324005	0.538289	ENSSSCG00000052203	ZNF879
2	79390001	79440000	0.324005	0.538289	ENSSSCG00000024043	ADAMTS2
2	79390001	79440000	0.324005	0.538289	ENSSSCG00000021640	ZNF354C
9	64280001	64330000	0.25656	0.538205	ENSSSCG00000056453
1	161430001	161480000	0.289592	0.538188	ENSSSCG00000004907	CCBE1
5	48640001	48690000	0.376606	0.538106	ENSSSCG00000040550	DNAI7
5	48640001	48690000	0.376606	0.538106	ENSSSCG00000000563
18	28180001	28230000	0.233428	0.538046	ENSSSCG00000050786
1	92070001	92120000	0.276352	0.537966	ENSSSCG00000004485	CD109
2	75610001	75660000	0.38597	0.537929	ENSSSCG00000059026	U6
2	75610001	75660000	0.38597	0.537929	ENSSSCG00000036792
6	23800001	23850000	0.223712	0.537865	ENSSSCG00000063472
1	265540001	265590000	0.283919	0.537748	ENSSSCG00000005593	OLFML2A
3	59200001	59250000	0.247619	0.537714	ENSSSCG00000022300	MAT2A
3	59200001	59250000	0.247619	0.537714	ENSSSCG00000027381	GGCX
2	75640001	75690000	0.30006	0.537494	ENSSSCG00000059026	U6
6	170540001	170590000	0.314309	0.537204	ENSSSCG00000058461
6	170540001	170590000	0.314309	0.537204	ENSSSCG00000039245	RIMS3
1	48680001	48730000	0.284374	0.53715	ENSSSCG00000060802
1	48680001	48730000	0.284374	0.53715	ENSSSCG00000047735
14	61600001	61650000	0.28666	0.536815	ENSSSCG00000061698
14	61600001	61650000	0.28666	0.536815	ENSSSCG00000044108
14	61600001	61650000	0.28666	0.536815	ENSSSCG00000010203
2	52980001	53030000	0.304732	0.536502	ENSSSCG00000062677
2	52980001	53030000	0.304732	0.536502	ENSSSCG00000042521
1	92050001	92100000	0.237923	0.536461	ENSSSCG00000004485	CD109
8	137750001	137800000	0.291245	0.536423	ENSSSCG00000009256	ANTXR2
1	160700001	160750000	0.350382	0.536133	ENSSSCG00000036234
6	170520001	170570000	0.307385	0.535947	ENSSSCG00000039245	RIMS3
1	92060001	92110000	0.258105	0.535791	ENSSSCG00000004485	CD109
6	47550001	47600000	0.24452	0.535593	ENSSSCG00000002967	CAPN12
6	47550001	47600000	0.24452	0.535593	ENSSSCG00000024281
6	47550001	47600000	0.24452	0.535593	ENSSSCG00000002965	ACTN4
4	63960001	64010000	0.295879	0.535549	ENSSSCG00000040728	EYA1
2	53640001	53690000	0.266562	0.535512	ENSSSCG00000053015
1	245850001	245900000	0.228127	0.535473	ENSSSCG00000026768	OR13C4
1	245850001	245900000	0.228127	0.535473	ENSSSCG00000026865	OR13C3
2	51620001	51670000	0.352421	0.535322	ENSSSCG00000032994	RNF187
2	51620001	51670000	0.352421	0.535322	ENSSSCG00000057097
6	170530001	170580000	0.320311	0.535017	ENSSSCG00000039245	RIMS3
2	125580001	125630000	0.273787	0.534994	ENSSSCG00000056103
2	125580001	125630000	0.273787	0.534994	ENSSSCG00000014232	LOX
6	47650001	47700000	0.253761	0.534874	ENSSSCG00000035570	HNRNPL
6	47650001	47700000	0.253761	0.534874	ENSSSCG00000022692	RINL
6	47650001	47700000	0.253761	0.534874	ENSSSCG00000026794	SIRT2
18	28190001	28240000	0.241462	0.534866	ENSSSCG00000050786
9	57100001	57150000	0.271332	0.534673	ENSSSCG00000015249	ADAMTS8
9	57100001	57150000	0.271332	0.534673	ENSSSCG00000015250	ADAMTS15
2	49210001	49260000	0.254741	0.534506	ENSSSCG00000013408	ADM
2	49210001	49260000	0.254741	0.534506	ENSSSCG00000013409	SBF2
15	65040001	65090000	0.340771	0.534209	ENSSSCG00000021938	UPP2
1	194720001	194770000	0.2422	0.534208	ENSSSCG00000005116	GPHB5
1	194720001	194770000	0.2422	0.534208	ENSSSCG00000022804	RHOJ
5	78380001	78430000	0.264584	0.534067	ENSSSCG00000063156
5	78380001	78430000	0.264584	0.534067	ENSSSCG00000025523	COL2A1
5	78380001	78430000	0.264584	0.534067	ENSSSCG00000000816	SENP1
2	125600001	125650000	0.385233	0.534049	ENSSSCG00000014232	LOX
13	190040001	190090000	0.242578	0.533997	ENSSSCG00000035394
13	190040001	190090000	0.242578	0.533997	ENSSSCG00000037935	CYYR1
2	53570001	53620000	0.273945	0.533807	ENSSSCG00000035155
2	53570001	53620000	0.273945	0.533807	ENSSSCG00000047332
15	87010001	87060000	0.262017	0.533592	ENSSSCG00000016009	ITGA4
15	87010001	87060000	0.262017	0.533592	ENSSSCG00000016010	CERKL
1	95570001	95620000	0.273881	0.533388	ENSSSCG00000021072	EPG5
7	53940001	53990000	0.22264	0.533264	ENSSSCG00000001826	CFAP100
14	124610001	124660000	0.225873	0.533108	ENSSSCG00000010649	VWA2
14	124610001	124660000	0.225873	0.533108	ENSSSCG00000010650	AFAP1L2
2	51640001	51690000	0.355217	0.53304	ENSSSCG00000032994	RNF187
2	51640001	51690000	0.355217	0.53304	ENSSSCG00000061158	H2BU1
2	51640001	51690000	0.355217	0.53304	ENSSSCG00000057097
4	37170001	37220000	0.328911	0.533028	ENSSSCG00000042557
4	37170001	37220000	0.328911	0.533028	ENSSSCG00000006071	VPS13B
7	62390001	62440000	0.270607	0.532838	ENSSSCG00000001939	TTC6
1	269220001	269270000	0.251969	0.532794	ENSSSCG00000020404	U5
1	269220001	269270000	0.251969	0.532794	ENSSSCG00000005666	DOLK
1	269220001	269270000	0.251969	0.532794	ENSSSCG00000005665	PHYHD1
1	269220001	269270000	0.251969	0.532794	ENSSSCG00000005667	NUP188
1	269220001	269270000	0.251969	0.532794	ENSSSCG00000005664	LRRC8A
5	61820001	61870000	0.276615	0.532733	ENSSSCG00000000648	CLEC7A
5	61820001	61870000	0.276615	0.532733	ENSSSCG00000052986	CLEC1A
9	84670001	84720000	0.401625	0.532421	ENSSSCG00000015356	AGMO
2	51590001	51640000	0.399736	0.532385	ENSSSCG00000054529
2	75320001	75370000	0.300168	0.532351	ENSSSCG00000013476	CELF5
2	75320001	75370000	0.300168	0.532351	ENSSSCG00000013475	NCLN
5	70050001	70100000	0.355195	0.532335	ENSSSCG00000000770	MICAL3
1	116070001	116120000	0.269253	0.532217	ENSSSCG00000037499	NEDD4
15	30270001	30320000	0.249773	0.532167	ENSSSCG00000015733	GLI2
8	95970001	96020000	0.351968	0.532126	ENSSSCG00000029943	SCLT1
7	62400001	62450000	0.291731	0.532094	ENSSSCG00000001939	TTC6
2	111520001	111570000	0.286027	0.531873	ENSSSCG00000054276
2	111520001	111570000	0.286027	0.531873	ENSSSCG00000058903
2	49950001	50000000	0.257783	0.53186	ENSSSCG00000043165
2	90600001	90650000	0.345902	0.531784	ENSSSCG00000049576
2	90600001	90650000	0.345902	0.531784	ENSSSCG00000025210	ATG10
13	207710001	207760000	0.245623	0.531577	ENSSSCG00000012089	ADARB1
1	263760001	263810000	0.225285	0.531536	ENSSSCG00000018665	SNORD90
1	263760001	263810000	0.225285	0.531536	ENSSSCG00000005575	RC3H2
1	263760001	263810000	0.225285	0.531536	ENSSSCG00000053002
6	47760001	47810000	0.256596	0.531353	ENSSSCG00000002968
6	47760001	47810000	0.256596	0.531353	ENSSSCG00000002969
6	47760001	47810000	0.256596	0.531353	ENSSSCG00000048014
15	82620001	82670000	0.248483	0.530919	ENSSSCG00000054927
14	42340001	42390000	0.243305	0.530866	ENSSSCG00000043939
14	42340001	42390000	0.243305	0.530866	ENSSSCG00000041530
14	42340001	42390000	0.243305	0.530866	ENSSSCG00000052241
9	64290001	64340000	0.249442	0.530706	ENSSSCG00000056453
9	64290001	64340000	0.249442	0.530706	ENSSSCG00000015273	ATP2B4
2	111530001	111580000	0.279173	0.530665	ENSSSCG00000054276
2	111530001	111580000	0.279173	0.530665	ENSSSCG00000058903
5	58450001	58500000	0.248331	0.530616	ENSSSCG00000000614	GRIN2B
2	53540001	53590000	0.24507	0.530404	ENSSSCG00000036085
9	28570001	28620000	0.235636	0.530389	ENSSSCG00000055851
6	47730001	47780000	0.290982	0.530365	ENSSSCG00000031860	MRPS12
6	47730001	47780000	0.290982	0.530365	ENSSSCG00000038805	FBXO17
14	102420001	102470000	0.295817	0.530177	ENSSSCG00000050653
14	102420001	102470000	0.295817	0.530177	ENSSSCG00000010459	HTR7
1	269240001	269290000	0.259633	0.530167	ENSSSCG00000020404	U5
1	269240001	269290000	0.259633	0.530167	ENSSSCG00000005666	DOLK
1	269240001	269290000	0.259633	0.530167	ENSSSCG00000005665	PHYHD1
1	269240001	269290000	0.259633	0.530167	ENSSSCG00000005667	NUP188
2	125590001	125640000	0.357648	0.530143	ENSSSCG00000014232	LOX
1	246250001	246300000	0.303584	0.530112	ENSSSCG00000005423	ABCA1
7	61820001	61870000	0.290018	0.5301	ENSSSCG00000023760	CLEC14A
7	61820001	61870000	0.290018	0.5301	ENSSSCG00000056009
7	61820001	61870000	0.290018	0.5301	ENSSSCG00000063116
13	157260001	157310000	0.354119	0.530013	ENSSSCG00000011951	NFKBIZ
13	157260001	157310000	0.354119	0.530013	ENSSSCG00000011950	NXPE3
2	49940001	49990000	0.270782	0.529982	ENSSSCG00000043165
2	148370001	148420000	0.232128	0.529737	ENSSSCG00000028976	PPP2R2B
1	245940001	245990000	0.28996	0.52963	ENSSSCG00000057569
1	245940001	245990000	0.28996	0.52963	ENSSSCG00000005413
1	245940001	245990000	0.28996	0.52963	ENSSSCG00000047454
1	245940001	245990000	0.28996	0.52963	ENSSSCG00000061308
1	245940001	245990000	0.28996	0.52963	ENSSSCG00000054772
1	245940001	245990000	0.28996	0.52963	ENSSSCG00000061470
6	170660001	170710000	0.254045	0.529576	ENSSSCG00000003981	ZFP69B
4	63940001	63990000	0.287903	0.529377	ENSSSCG00000040728	EYA1
1	265300001	265350000	0.495041	0.529277	ENSSSCG00000005589	NR6A1
1	265300001	265350000	0.495041	0.529277	ENSSSCG00000005588	NR5A1
6	47680001	47730000	0.297944	0.52926	ENSSSCG00000047060	CCER2
6	47680001	47730000	0.297944	0.52926	ENSSSCG00000031860	MRPS12
6	47680001	47730000	0.297944	0.52926	ENSSSCG00000022692	RINL
6	47680001	47730000	0.297944	0.52926	ENSSSCG00000026794	SIRT2
6	47680001	47730000	0.297944	0.52926	ENSSSCG00000002972	SARS2
6	47680001	47730000	0.297944	0.52926	ENSSSCG00000026904	NFKBIB
14	12610001	12660000	0.260796	0.528987	ENSSSCG00000009681	INTS9
14	12580001	12630000	0.281322	0.528493	ENSSSCG00000009681	INTS9
13	34550001	34600000	0.382945	0.528445	ENSSSCG00000011438	BAP1
13	34550001	34600000	0.382945	0.528445	ENSSSCG00000011440	SEMA3G
13	34550001	34600000	0.382945	0.528445	ENSSSCG00000011441	TNNC1
13	34550001	34600000	0.382945	0.528445	ENSSSCG00000011439	PHF7
13	34550001	34600000	0.382945	0.528445	ENSSSCG00000011442	NISCH
17	61860001	61910000	0.304165	0.528271	ENSSSCG00000019004	ssc-mir-1
17	61860001	61910000	0.304165	0.528271	ENSSSCG00000018790	ssc-mir-133a-1
2	90080001	90130000	0.251752	0.528239	ENSSSCG00000035757	SSBP2
1	194710001	194760000	0.267078	0.528233	ENSSSCG00000005116	GPHB5
4	81420001	81470000	0.284135	0.528191	ENSSSCG00000006289	F5
13	20640001	20690000	0.244944	0.527912	ENSSSCG00000041299
9	84710001	84760000	0.308293	0.527823	ENSSSCG00000043671	U2
9	84710001	84760000	0.308293	0.527823	ENSSSCG00000015356	AGMO
15	30290001	30340000	0.232462	0.52782	ENSSSCG00000015733	GLI2
9	64250001	64300000	0.259027	0.527365	ENSSSCG00000056453
17	61760001	61810000	0.324253	0.527332	ENSSSCG00000021825	RPS21
17	61760001	61810000	0.324253	0.527332	ENSSSCG00000058198
17	61760001	61810000	0.324253	0.527332	ENSSSCG00000007540	CABLES2
17	61760001	61810000	0.324253	0.527332	ENSSSCG00000007539	RBBP8NL
4	89330001	89380000	0.269024	0.527164	ENSSSCG00000055102	PFDN2
4	89330001	89380000	0.269024	0.527164	ENSSSCG00000038597	KLHDC9
4	89330001	89380000	0.269024	0.527164	ENSSSCG00000026861	NECTIN4
4	89330001	89380000	0.269024	0.527164	ENSSSCG00000006372	ARHGAP30
15	77320001	77370000	0.256235	0.527162	ENSSSCG00000015944	TLK1
2	89720001	89770000	0.302517	0.526919	ENSSSCG00000014127	RASGRF2
2	52750001	52800000	0.22651	0.526805	ENSSSCG00000038039
1	194700001	194750000	0.284879	0.526743	ENSSSCG00000005116	GPHB5
2	49570001	49620000	0.28672	0.526742	ENSSSCG00000013409	SBF2
2	75620001	75670000	0.38845	0.526245	ENSSSCG00000059026	U6
2	75620001	75670000	0.38845	0.526245	ENSSSCG00000036792
6	170270001	170320000	0.249994	0.526179	ENSSSCG00000048684
2	76020001	76070000	0.331015	0.52543	ENSSSCG00000033949	GNG7
2	148380001	148430000	0.225769	0.525418	ENSSSCG00000028976	PPP2R2B
2	51810001	51860000	0.407187	0.525411	ENSSSCG00000059454
13	157290001	157340000	0.314058	0.525382	ENSSSCG00000011950	NXPE3
15	82630001	82680000	0.279508	0.525223	ENSSSCG00000054927
13	34970001	35020000	0.251914	0.525141	ENSSSCG00000041313
13	34970001	35020000	0.251914	0.525141	ENSSSCG00000033422	STIMATE
2	111510001	111560000	0.297014	0.525094	ENSSSCG00000054276
2	75330001	75380000	0.320137	0.52503	ENSSSCG00000013476	CELF5
2	75330001	75380000	0.320137	0.52503	ENSSSCG00000013475	NCLN
13	134080001	134130000	0.325007	0.525017	ENSSSCG00000034823
13	134080001	134130000	0.325007	0.525017	ENSSSCG00000011849	TNK2
13	134080001	134130000	0.325007	0.525017	ENSSSCG00000062521
2	51520001	51570000	0.387327	0.524934	ENSSSCG00000034569	OBSCN
13	145430001	145480000	0.319381	0.524923	ENSSSCG00000054129
13	145430001	145480000	0.319381	0.524923	ENSSSCG00000057478
13	145430001	145480000	0.319381	0.524923	ENSSSCG00000059179
4	63970001	64020000	0.280247	0.524919	ENSSSCG00000040728	EYA1
4	37180001	37230000	0.305208	0.524861	ENSSSCG00000042557
4	37180001	37230000	0.305208	0.524861	ENSSSCG00000006071	VPS13B
15	77290001	77340000	0.236703	0.524758	ENSSSCG00000015944	TLK1
13	157320001	157370000	0.306982	0.524746	ENSSSCG00000011949	CEP97
13	157320001	157370000	0.306982	0.524746	ENSSSCG00000011950	NXPE3
2	79380001	79430000	0.34153	0.524366	ENSSSCG00000024043	ADAMTS2
2	79380001	79430000	0.34153	0.524366	ENSSSCG00000021640	ZNF354C
9	28560001	28610000	0.23658	0.523716	ENSSSCG00000055851
14	12640001	12690000	0.223737	0.523665	ENSSSCG00000009681	INTS9
2	148390001	148440000	0.249117	0.523619	ENSSSCG00000028976	PPP2R2B
9	60560001	60610000	0.26729	0.523477	ENSSSCG00000056667
9	60560001	60610000	0.26729	0.523477	ENSSSCG00000046152
9	60560001	60610000	0.26729	0.523477	ENSSSCG00000051688
2	79400001	79450000	0.313221	0.523188	ENSSSCG00000052203	ZNF879
2	79400001	79450000	0.313221	0.523188	ENSSSCG00000024043	ADAMTS2
2	79400001	79450000	0.313221	0.523188	ENSSSCG00000021640	ZNF354C
15	77400001	77450000	0.312684	0.522998	ENSSSCG00000050607
1	246060001	246110000	0.353165	0.522918	ENSSSCG00000005419
1	246060001	246110000	0.353165	0.522918	ENSSSCG00000035397
1	246060001	246110000	0.353165	0.522918	ENSSSCG00000005420
1	246060001	246110000	0.353165	0.522918	ENSSSCG00000053039	NIPSNAP3A
1	246060001	246110000	0.353165	0.522918	ENSSSCG00000005424
1	48670001	48720000	0.306682	0.522683	ENSSSCG00000060802
1	48670001	48720000	0.306682	0.522683	ENSSSCG00000047735
1	161400001	161450000	0.230769	0.52268	ENSSSCG00000004907	CCBE1
13	15060001	15110000	0.258636	0.522653	ENSSSCG00000036381	RBMS3
13	157340001	157390000	0.274186	0.522618	ENSSSCG00000011949	CEP97
7	75980001	76030000	0.228778	0.522576	ENSSSCG00000002037	CDH24
7	75980001	76030000	0.228778	0.522576	ENSSSCG00000002038	PSMB11
7	75980001	76030000	0.228778	0.522576	ENSSSCG00000002034
7	75980001	76030000	0.228778	0.522576	ENSSSCG00000002036
2	142280001	142330000	0.225456	0.522549	ENSSSCG00000059551	EIF4EBP3
2	142280001	142330000	0.225456	0.522549	ENSSSCG00000014366	APBB3
2	142280001	142330000	0.225456	0.522549	ENSSSCG00000014367	SLC35A4
2	142280001	142330000	0.225456	0.522549	ENSSSCG00000044155
2	142280001	142330000	0.225456	0.522549	ENSSSCG00000055768	SRA1
2	142280001	142330000	0.225456	0.522549	ENSSSCG00000014368
2	142280001	142330000	0.225456	0.522549	ENSSSCG00000014364	ANKHD1
15	64970001	65020000	0.28631	0.522546	ENSSSCG00000061458	U6
2	111670001	111720000	0.286118	0.522404	ENSSSCG00000062919
2	111670001	111720000	0.286118	0.522404	ENSSSCG00000060138
13	34530001	34580000	0.453622	0.522335	ENSSSCG00000011438	BAP1
13	34530001	34580000	0.453622	0.522335	ENSSSCG00000011440	SEMA3G
13	34530001	34580000	0.453622	0.522335	ENSSSCG00000011439	PHF7
13	34530001	34580000	0.453622	0.522335	ENSSSCG00000028184	DNAH1
2	100180001	100230000	0.251895	0.522264	ENSSSCG00000052594
1	245930001	245980000	0.302878	0.522166	ENSSSCG00000057569
1	245930001	245980000	0.302878	0.522166	ENSSSCG00000005413
1	245930001	245980000	0.302878	0.522166	ENSSSCG00000047454
1	245930001	245980000	0.302878	0.522166	ENSSSCG00000061308
1	245930001	245980000	0.302878	0.522166	ENSSSCG00000054772
17	25810001	25860000	0.23758	0.522073	ENSSSCG00000007083	PCSK2
6	47660001	47710000	0.276952	0.522069	ENSSSCG00000022692	RINL
6	47660001	47710000	0.276952	0.522069	ENSSSCG00000026794	SIRT2
6	47660001	47710000	0.276952	0.522069	ENSSSCG00000026904	NFKBIB
14	12600001	12650000	0.26713	0.521967	ENSSSCG00000009681	INTS9
15	78120001	78170000	0.398045	0.52181	ENSSSCG00000015951	METAP1D
15	139550001	139600000	0.313845	0.521681	ENSSSCG00000016367	RNPEPL1
15	139550001	139600000	0.313845	0.521681	ENSSSCG00000040095	GPR35
15	139550001	139600000	0.313845	0.521681	ENSSSCG00000037779	CAPN10
1	92040001	92090000	0.259604	0.521416	ENSSSCG00000004485	CD109
13	157310001	157360000	0.308137	0.521405	ENSSSCG00000011949	CEP97
13	157310001	157360000	0.308137	0.521405	ENSSSCG00000011950	NXPE3
11	78530001	78580000	0.272021	0.52136	ENSSSCG00000009558	F10
11	78530001	78580000	0.272021	0.52136	ENSSSCG00000009557	PCID2
11	78530001	78580000	0.272021	0.52136	ENSSSCG00000009556	CUL4A
1	167840001	167890000	0.308437	0.521306	ENSSSCG00000004971	TLE3
9	28590001	28640000	0.231836	0.521285	ENSSSCG00000055851
2	57360001	57410000	0.284247	0.521187	ENSSSCG00000055427
2	111430001	111480000	0.26846	0.521052	ENSSSCG00000054209
1	229760001	229810000	0.222938	0.521047	ENSSSCG00000060679
13	43330001	43380000	0.262276	0.520922	ENSSSCG00000052042
13	43330001	43380000	0.262276	0.520922	ENSSSCG00000056017
13	43330001	43380000	0.262276	0.520922	ENSSSCG00000053686
13	43330001	43380000	0.262276	0.520922	ENSSSCG00000052366
2	53360001	53410000	0.324727	0.520703	ENSSSCG00000054872
9	56900001	56950000	0.284055	0.520535	ENSSSCG00000015246	ST14
9	56900001	56950000	0.284055	0.520535	ENSSSCG00000058826
9	56900001	56950000	0.284055	0.520535	ENSSSCG00000015247	ZBTB44
5	61830001	61880000	0.257137	0.520453	ENSSSCG00000000648	CLEC7A
5	61830001	61880000	0.257137	0.520453	ENSSSCG00000054712
5	61830001	61880000	0.257137	0.520453	ENSSSCG00000052986	CLEC1A
15	130540001	130590000	0.228601	0.520319	ENSSSCG00000016258	DNER
2	125980001	126030000	0.251722	0.520167	ENSSSCG00000060072
14	12590001	12640000	0.275645	0.520107	ENSSSCG00000009681	INTS9
2	49540001	49590000	0.243757	0.520089	ENSSSCG00000013409	SBF2
7	53700001	53750000	0.255901	0.519823	ENSSSCG00000030626	ALDH1L1
7	53700001	53750000	0.255901	0.519823	ENSSSCG00000001825	SLC41A3
16	28610001	28660000	0.380507	0.519806	ENSSSCG00000058414
16	28610001	28660000	0.380507	0.519806	ENSSSCG00000047655
2	108170001	108220000	0.311284	0.5196	ENSSSCG00000054435
15	77300001	77350000	0.233939	0.519467	ENSSSCG00000015944	TLK1
1	263770001	263820000	0.232609	0.519384	ENSSSCG00000018665	SNORD90
1	263770001	263820000	0.232609	0.519384	ENSSSCG00000005575	RC3H2
15	84610001	84660000	0.285087	0.519291	ENSSSCG00000016002	CCDC141
13	34910001	34960000	0.239464	0.519189	ENSSSCG00000011451	ITIH3
13	34910001	34960000	0.239464	0.519189	ENSSSCG00000011453	ITIH4
13	34910001	34960000	0.239464	0.519189	ENSSSCG00000033422	STIMATE
13	2580001	2630000	0.242492	0.518887	ENSSSCG00000055011
13	2580001	2630000	0.242492	0.518887	ENSSSCG00000024938	SH3BP5
2	52380001	52430000	0.246488	0.518799	ENSSSCG00000048773
2	49560001	49610000	0.268124	0.518714	ENSSSCG00000013409	SBF2
15	65050001	65100000	0.341862	0.518711	ENSSSCG00000021938	UPP2
9	57090001	57140000	0.240226	0.518633	ENSSSCG00000015249	ADAMTS8
9	57090001	57140000	0.240226	0.518633	ENSSSCG00000015250	ADAMTS15
15	82650001	82700000	0.330581	0.518629	ENSSSCG00000054927
9	60610001	60660000	0.22803	0.518553	ENSSSCG00000051688
9	60610001	60660000	0.22803	0.518553	ENSSSCG00000015256	JAM3
13	190030001	190080000	0.231477	0.518457	ENSSSCG00000037935	CYYR1
2	111540001	111590000	0.2625	0.518294	ENSSSCG00000058903
14	102570001	102620000	0.366704	0.518164	ENSSSCG00000010461	ANKRD1
14	102570001	102620000	0.366704	0.518164	ENSSSCG00000010460	RPP30
1	161320001	161370000	0.224954	0.518106	ENSSSCG00000004907	CCBE1
13	115370001	115420000	0.308733	0.518088	ENSSSCG00000011760	TBL1XR1
15	82640001	82690000	0.316691	0.51802	ENSSSCG00000054927
2	49930001	49980000	0.276245	0.517862	ENSSSCG00000043165
1	269380001	269430000	0.285348	0.517728	ENSSSCG00000031669	DOLPP1
1	269380001	269430000	0.285348	0.517728	ENSSSCG00000005671	CRAT
1	269380001	269430000	0.285348	0.517728	ENSSSCG00000042855
1	269380001	269430000	0.285348	0.517728	ENSSSCG00000005672	PTPA
9	28580001	28630000	0.226623	0.517587	ENSSSCG00000055851
9	60490001	60540000	0.383364	0.517311	ENSSSCG00000015255	IGSF9B
9	11840001	11890000	0.266394	0.517291	ENSSSCG00000014878	PAK1
8	86040001	86090000	0.235656	0.517289	ENSSSCG00000009053	RNF150
13	134120001	134170000	0.301828	0.517242	ENSSSCG00000011849	TNK2
13	134120001	134170000	0.301828	0.517242	ENSSSCG00000062521
6	47670001	47720000	0.308605	0.517006	ENSSSCG00000047060	CCER2
6	47670001	47720000	0.308605	0.517006	ENSSSCG00000022692	RINL
6	47670001	47720000	0.308605	0.517006	ENSSSCG00000026794	SIRT2
6	47670001	47720000	0.308605	0.517006	ENSSSCG00000002972	SARS2
6	47670001	47720000	0.308605	0.517006	ENSSSCG00000026904	NFKBIB
2	49550001	49600000	0.258497	0.516944	ENSSSCG00000013409	SBF2
15	2420001	2470000	0.260002	0.516816	ENSSSCG00000020075	SNORA70
15	2420001	2470000	0.260002	0.516816	ENSSSCG00000050050
2	111360001	111410000	0.275886	0.516597	ENSSSCG00000056998
1	251650001	251700000	0.243271	0.516352	ENSSSCG00000005456	MUSK
8	138600001	138650000	0.310235	0.516218	ENSSSCG00000054321
8	138600001	138650000	0.310235	0.516218	ENSSSCG00000009259	PAQR3
8	138600001	138650000	0.310235	0.516218	ENSSSCG00000061547
6	170260001	170310000	0.239056	0.516063	ENSSSCG00000048684
7	56370001	56420000	0.240545	0.515938	ENSSSCG00000001863	TMEM266
15	139540001	139590000	0.28367	0.515881	ENSSSCG00000016367	RNPEPL1
15	139540001	139590000	0.28367	0.515881	ENSSSCG00000040095	GPR35
15	139540001	139590000	0.28367	0.515881	ENSSSCG00000037779	CAPN10
1	220070001	220120000	0.250337	0.515467	ENSSSCG00000060213
1	164840001	164890000	0.273455	0.515451	ENSSSCG00000053104
9	56880001	56930000	0.280583	0.515421	ENSSSCG00000015246	ST14
2	57310001	57360000	0.378552	0.515365	ENSSSCG00000039174	U6
2	57310001	57360000	0.378552	0.515365	ENSSSCG00000037835	TRIM7
6	47480001	47530000	0.338563	0.515341	ENSSSCG00000002965	ACTN4
6	47480001	47530000	0.338563	0.515341	ENSSSCG00000002963
13	66450001	66500000	0.3366	0.515052	ENSSSCG00000011568	GHRL
13	66450001	66500000	0.3366	0.515052	ENSSSCG00000011572	SEC13
9	56910001	56960000	0.307005	0.514982	ENSSSCG00000015246	ST14
9	56910001	56960000	0.307005	0.514982	ENSSSCG00000058826
9	56910001	56960000	0.307005	0.514982	ENSSSCG00000015247	ZBTB44
5	61840001	61890000	0.25435	0.51491	ENSSSCG00000000648	CLEC7A
[truncated: 2,046 more rows]

## Sheet: Table S5
Table S5. List of regions under selection for adaptation to high-altitude environments and enumeration of the genes within such regions
Chr	Start	End	FST	XP-EHH	Ensembl id	Gene name
2	65230001	65280000	0.521171	-0.234308	ENSSSCG00000013762	PODNL1
2	65230001	65280000	0.521171	-0.234308	ENSSSCG00000019548	MIR181C
2	65230001	65280000	0.521171	-0.234308	ENSSSCG00000019730	ssc-mir-181d
2	65230001	65280000	0.521171	-0.234308	ENSSSCG00000013759	NANOS3
2	65230001	65280000	0.521171	-0.234308	ENSSSCG00000013761	CC2D1A
2	65230001	65280000	0.521171	-0.234308	ENSSSCG00000013760	BRME1
2	65200001	65250000	0.514271	-0.222894	ENSSSCG00000013762	PODNL1
2	65200001	65250000	0.514271	-0.222894	ENSSSCG00000013764	RFX1
2	65200001	65250000	0.514271	-0.222894	ENSSSCG00000013763	DCAF15
2	65200001	65250000	0.514271	-0.222894	ENSSSCG00000013761	CC2D1A
2	65220001	65270000	0.513612	-0.235708	ENSSSCG00000013762	PODNL1
2	65220001	65270000	0.513612	-0.235708	ENSSSCG00000013761	CC2D1A
2	65220001	65270000	0.513612	-0.235708	ENSSSCG00000013760	BRME1
8	90650001	90700000	0.512219	-0.102897	ENSSSCG00000051283
2	65210001	65260000	0.5073	-0.233039	ENSSSCG00000013762	PODNL1
2	65210001	65260000	0.5073	-0.233039	ENSSSCG00000013763	DCAF15
2	65210001	65260000	0.5073	-0.233039	ENSSSCG00000013761	CC2D1A
2	65210001	65260000	0.5073	-0.233039	ENSSSCG00000013760	BRME1
6	52330001	52380000	0.506274	-0.309013	ENSSSCG00000046511
6	52330001	52380000	0.506274	-0.309013	ENSSSCG00000045937
6	52330001	52380000	0.506274	-0.309013	ENSSSCG00000003101	HIF3A
6	52330001	52380000	0.506274	-0.309013	ENSSSCG00000003098	PPP5C
2	65240001	65290000	0.500151	-0.23893	ENSSSCG00000019548	MIR181C
2	65240001	65290000	0.500151	-0.23893	ENSSSCG00000019730	ssc-mir-181d
2	65240001	65290000	0.500151	-0.23893	ENSSSCG00000013759	NANOS3
2	65240001	65290000	0.500151	-0.23893	ENSSSCG00000013761	CC2D1A
2	65240001	65290000	0.500151	-0.23893	ENSSSCG00000013760	BRME1
7	72420001	72470000	0.499367	-0.286059	ENSSSCG00000049864
7	72430001	72480000	0.484608	-0.21987	ENSSSCG00000049864
14	66640001	66690000	0.480801	-0.345908	ENSSSCG00000010226	JMJD1C
2	65250001	65300000	0.479983	-0.218456	ENSSSCG00000019548	MIR181C
2	65250001	65300000	0.479983	-0.218456	ENSSSCG00000019730	ssc-mir-181d
2	65250001	65300000	0.479983	-0.218456	ENSSSCG00000013759	NANOS3
2	65250001	65300000	0.479983	-0.218456	ENSSSCG00000013761	CC2D1A
2	65250001	65300000	0.479983	-0.218456	ENSSSCG00000013760	BRME1
1	184520001	184570000	0.475674	-0.115267	ENSSSCG00000005056	DLGAP5
14	66630001	66680000	0.473269	-0.328509	ENSSSCG00000024081	NRBF2
14	66630001	66680000	0.473269	-0.328509	ENSSSCG00000010226	JMJD1C
2	65180001	65230000	0.472875	-0.249323	ENSSSCG00000013764	RFX1
2	65180001	65230000	0.472875	-0.249323	ENSSSCG00000013763	DCAF15
2	65170001	65220000	0.471801	-0.268147	ENSSSCG00000045290
2	65170001	65220000	0.471801	-0.268147	ENSSSCG00000013764	RFX1
2	65170001	65220000	0.471801	-0.268147	ENSSSCG00000013763	DCAF15
5	21320001	21370000	0.471253	-0.197048	ENSSSCG00000040825
5	21320001	21370000	0.471253	-0.197048	ENSSSCG00000000370
5	21320001	21370000	0.471253	-0.197048	ENSSSCG00000037597
5	21320001	21370000	0.471253	-0.197048	ENSSSCG00000000371
14	66650001	66700000	0.471058	-0.376382	ENSSSCG00000010226	JMJD1C
14	66660001	66710000	0.468594	-0.38965	ENSSSCG00000010226	JMJD1C
7	72400001	72450000	0.467956	-0.353823	ENSSSCG00000049864
7	72400001	72450000	0.467956	-0.353823	ENSSSCG00000046557
2	65160001	65210000	0.460845	-0.271898	ENSSSCG00000045290
2	65160001	65210000	0.460845	-0.271898	ENSSSCG00000013765	RLN3
2	65160001	65210000	0.460845	-0.271898	ENSSSCG00000013764	RFX1
2	65160001	65210000	0.460845	-0.271898	ENSSSCG00000013763	DCAF15
14	66620001	66670000	0.459184	-0.307907	ENSSSCG00000024081	NRBF2
14	66620001	66670000	0.459184	-0.307907	ENSSSCG00000010226	JMJD1C
14	66800001	66850000	0.457998	-0.0991308	ENSSSCG00000018370	ssc-mir-1296
14	66800001	66850000	0.457998	-0.0991308	ENSSSCG00000010226	JMJD1C
5	21310001	21360000	0.45442	-0.162613	ENSSSCG00000040825
5	21310001	21360000	0.45442	-0.162613	ENSSSCG00000000370
5	21310001	21360000	0.45442	-0.162613	ENSSSCG00000000371
1	187290001	187340000	0.447678	-0.0991194	ENSSSCG00000022299	ACTR10
14	66670001	66720000	0.447493	-0.359081	ENSSSCG00000010226	JMJD1C
8	78260001	78310000	0.446506	-0.200371	ENSSSCG00000009021	LRBA
5	21330001	21380000	0.445566	-0.228603	ENSSSCG00000000370
5	21330001	21380000	0.445566	-0.228603	ENSSSCG00000037597
5	21330001	21380000	0.445566	-0.228603	ENSSSCG00000037396
5	21330001	21380000	0.445566	-0.228603	ENSSSCG00000000371
7	72390001	72440000	0.445302	-0.363862	ENSSSCG00000046557
14	66610001	66660000	0.443922	-0.294473	ENSSSCG00000024081	NRBF2
14	66610001	66660000	0.443922	-0.294473	ENSSSCG00000010226	JMJD1C
5	21300001	21350000	0.441754	-0.118134	ENSSSCG00000040825
5	21300001	21350000	0.441754	-0.118134	ENSSSCG00000000370
14	66790001	66840000	0.441152	-0.119764	ENSSSCG00000018370	ssc-mir-1296
14	66790001	66840000	0.441152	-0.119764	ENSSSCG00000010226	JMJD1C
14	66910001	66960000	0.441051	-0.178467	ENSSSCG00000010226	JMJD1C
8	78270001	78320000	0.43906	-0.264553	ENSSSCG00000009021	LRBA
6	52320001	52370000	0.437093	-0.294429	ENSSSCG00000038688	PGLYRP1
6	52320001	52370000	0.437093	-0.294429	ENSSSCG00000046511
6	52320001	52370000	0.437093	-0.294429	ENSSSCG00000045937
6	52320001	52370000	0.437093	-0.294429	ENSSSCG00000003101	HIF3A
14	66900001	66950000	0.436379	-0.185765	ENSSSCG00000010226	JMJD1C
8	78250001	78300000	0.434785	-0.231592	ENSSSCG00000009021	LRBA
14	66770001	66820000	0.434226	-0.147405	ENSSSCG00000018370	ssc-mir-1296
14	66770001	66820000	0.434226	-0.147405	ENSSSCG00000010226	JMJD1C
1	187280001	187330000	0.431089	-0.102083	ENSSSCG00000022299	ACTR10
14	66890001	66940000	0.429845	-0.155163	ENSSSCG00000010226	JMJD1C
14	66780001	66830000	0.429834	-0.137686	ENSSSCG00000018370	ssc-mir-1296
14	66780001	66830000	0.429834	-0.137686	ENSSSCG00000010226	JMJD1C
2	65260001	65310000	0.429454	-0.180987	ENSSSCG00000019548	MIR181C
2	65260001	65310000	0.429454	-0.180987	ENSSSCG00000019730	ssc-mir-181d
2	65260001	65310000	0.429454	-0.180987	ENSSSCG00000013759	NANOS3
2	65260001	65310000	0.429454	-0.180987	ENSSSCG00000043220	ssc-mir-27a
2	65260001	65310000	0.429454	-0.180987	ENSSSCG00000018214	ssc-mir-24-1
2	65260001	65310000	0.429454	-0.180987	ENSSSCG00000019823	ssc-mir-23a
2	65260001	65310000	0.429454	-0.180987	ENSSSCG00000013760	BRME1
14	66700001	66750000	0.42927	-0.226514	ENSSSCG00000010226	JMJD1C
14	66680001	66730000	0.429182	-0.31548	ENSSSCG00000010226	JMJD1C
8	68210001	68260000	0.426618	-0.178962	ENSSSCG00000008943	SLC4A4
2	74850001	74900000	0.425954	-0.205526	ENSSSCG00000013495	ZFR2
2	74850001	74900000	0.425954	-0.205526	ENSSSCG00000013494	MATK
2	74850001	74900000	0.425954	-0.205526	ENSSSCG00000032429	RAX2
1	184530001	184580000	0.425383	-0.130665	ENSSSCG00000005056	DLGAP5
13	37670001	37720000	0.423188	-0.190274	ENSSSCG00000024417	ERC2
14	66710001	66760000	0.422982	-0.192605	ENSSSCG00000010226	JMJD1C
14	66600001	66650000	0.422879	-0.306927	ENSSSCG00000024081	NRBF2
14	66600001	66650000	0.422879	-0.306927	ENSSSCG00000010226	JMJD1C
14	66920001	66970000	0.422256	-0.19083	ENSSSCG00000010226	JMJD1C
14	66920001	66970000	0.422256	-0.19083	ENSSSCG00000036476	REEP3
8	68200001	68250000	0.422189	-0.193814	ENSSSCG00000008943	SLC4A4
14	66880001	66930000	0.421251	-0.109709	ENSSSCG00000010226	JMJD1C
2	65150001	65200000	0.421228	-0.272081	ENSSSCG00000045290
2	65150001	65200000	0.421228	-0.272081	ENSSSCG00000013765	RLN3
2	65150001	65200000	0.421228	-0.272081	ENSSSCG00000013764	RFX1
14	66690001	66740000	0.419563	-0.271898	ENSSSCG00000010226	JMJD1C
7	72440001	72490000	0.417932	-0.231622	ENSSSCG00000049864
1	202500001	202550000	0.417463	-0.101338	ENSSSCG00000005166	MLLT3
13	37680001	37730000	0.409219	-0.149289	ENSSSCG00000024417	ERC2
14	66720001	66770000	0.408789	-0.173292	ENSSSCG00000010226	JMJD1C
8	78240001	78290000	0.407478	-0.259954	ENSSSCG00000009021	LRBA
14	66730001	66780000	0.402282	-0.15862	ENSSSCG00000010226	JMJD1C
8	68230001	68280000	0.401183	-0.106516	ENSSSCG00000008943	SLC4A4
5	52550001	52600000	0.401075	-0.227887	ENSSSCG00000028662	PDE3A
5	52240001	52290000	0.400356	-0.106321	ENSSSCG00000000585	SLCO1C1
14	66740001	66790000	0.400349	-0.147443	ENSSSCG00000010226	JMJD1C
14	76180001	76230000	0.399643	-0.27181	ENSSSCG00000010299	ANXA7
14	76180001	76230000	0.399643	-0.27181	ENSSSCG00000010298	CFAP70
2	65140001	65190000	0.399248	-0.254579	ENSSSCG00000045290
2	65140001	65190000	0.399248	-0.254579	ENSSSCG00000013765	RLN3
2	65140001	65190000	0.399248	-0.254579	ENSSSCG00000013764	RFX1
2	65140001	65190000	0.399248	-0.254579	ENSSSCG00000013766	IL27RA
1	184540001	184590000	0.398835	-0.157119	ENSSSCG00000005056	DLGAP5
14	66750001	66800000	0.398602	-0.141981	ENSSSCG00000010226	JMJD1C
14	66930001	66980000	0.398575	-0.201869	ENSSSCG00000010226	JMJD1C
14	66930001	66980000	0.398575	-0.201869	ENSSSCG00000036476	REEP3
13	37660001	37710000	0.397086	-0.241189	ENSSSCG00000024417	ERC2
14	66590001	66640000	0.396669	-0.33967	ENSSSCG00000024081	NRBF2
14	53500001	53550000	0.394324	-0.239533	ENSSSCG00000051722
5	52230001	52280000	0.393611	-0.117013	ENSSSCG00000000585	SLCO1C1
14	76170001	76220000	0.393538	-0.267052	ENSSSCG00000010299	ANXA7
14	76170001	76220000	0.393538	-0.267052	ENSSSCG00000010298	CFAP70
8	78230001	78280000	0.393421	-0.304044	ENSSSCG00000009021	LRBA
8	68220001	68270000	0.393378	-0.145884	ENSSSCG00000008943	SLC4A4
8	68190001	68240000	0.393136	-0.217143	ENSSSCG00000008943	SLC4A4
6	52310001	52360000	0.393006	-0.281988	ENSSSCG00000038175	ssc-mir-769
6	52310001	52360000	0.393006	-0.281988	ENSSSCG00000038688	PGLYRP1
6	52310001	52360000	0.393006	-0.281988	ENSSSCG00000046511
6	52310001	52360000	0.393006	-0.281988	ENSSSCG00000045937
6	52310001	52360000	0.393006	-0.281988	ENSSSCG00000003101	HIF3A
6	52310001	52360000	0.393006	-0.281988	ENSSSCG00000003100	CCDC61
14	66760001	66810000	0.391755	-0.137414	ENSSSCG00000010226	JMJD1C
8	78280001	78330000	0.390051	-0.331613	ENSSSCG00000009021	LRBA
2	65130001	65180000	0.381918	-0.238403	ENSSSCG00000045290
2	65130001	65180000	0.381918	-0.238403	ENSSSCG00000013765	RLN3
2	65130001	65180000	0.381918	-0.238403	ENSSSCG00000013764	RFX1
2	65130001	65180000	0.381918	-0.238403	ENSSSCG00000013766	IL27RA
13	38640001	38690000	0.381837	-0.22262	ENSSSCG00000030359	ARHGEF3
6	52650001	52700000	0.380394	-0.260552	ENSSSCG00000003106	AP2S1
6	52650001	52700000	0.380394	-0.260552	ENSSSCG00000003105	SLC1A5
1	202490001	202540000	0.379774	-0.131061	ENSSSCG00000005166	MLLT3
18	23700001	23750000	0.379178	-0.193129	ENSSSCG00000016603	HYAL4
18	23700001	23750000	0.379178	-0.193129	ENSSSCG00000016602
18	23700001	23750000	0.379178	-0.193129	ENSSSCG00000016604	WASL
13	38650001	38700000	0.378684	-0.236047	ENSSSCG00000030359	ARHGEF3
5	52490001	52540000	0.376474	-0.145283	ENSSSCG00000028662	PDE3A
5	52500001	52550000	0.37605	-0.163037	ENSSSCG00000028662	PDE3A
5	52520001	52570000	0.375876	-0.17581	ENSSSCG00000028662	PDE3A
1	202480001	202530000	0.37523	-0.142442	ENSSSCG00000005166	MLLT3
5	52560001	52610000	0.374824	-0.213502	ENSSSCG00000028662	PDE3A
5	52580001	52630000	0.373695	-0.16169	ENSSSCG00000028662	PDE3A
1	187270001	187320000	0.373364	-0.121016	ENSSSCG00000022299	ACTR10
5	52570001	52620000	0.372882	-0.193145	ENSSSCG00000028662	PDE3A
13	37690001	37740000	0.372145	-0.122592	ENSSSCG00000024417	ERC2
6	79340001	79390000	0.371948	-0.308391	ENSSSCG00000003512	EIF4G3
14	76160001	76210000	0.367623	-0.220433	ENSSSCG00000010299	ANXA7
14	76160001	76210000	0.367623	-0.220433	ENSSSCG00000010298	CFAP70
5	21340001	21390000	0.366205	-0.258747	ENSSSCG00000000370
5	21340001	21390000	0.366205	-0.258747	ENSSSCG00000037597
5	21340001	21390000	0.366205	-0.258747	ENSSSCG00000037396
5	21340001	21390000	0.366205	-0.258747	ENSSSCG00000000371
13	30420001	30470000	0.366002	-0.401178	ENSSSCG00000011340	SMARCC1
5	29850001	29900000	0.365959	-0.235217	ENSSSCG00000045962
5	29850001	29900000	0.365959	-0.235217	ENSSSCG00000051694
5	29850001	29900000	0.365959	-0.235217	ENSSSCG00000026004	MSRB3
8	78430001	78480000	0.365421	-0.171019	ENSSSCG00000009021	LRBA
5	29860001	29910000	0.364732	-0.209076	ENSSSCG00000045962
5	29860001	29910000	0.364732	-0.209076	ENSSSCG00000051694
5	29860001	29910000	0.364732	-0.209076	ENSSSCG00000026004	MSRB3
8	83540001	83590000	0.364391	-0.123776	ENSSSCG00000041948
8	83540001	83590000	0.364391	-0.123776	ENSSSCG00000041907
8	83540001	83590000	0.364391	-0.123776	ENSSSCG00000046551
8	83540001	83590000	0.364391	-0.123776	ENSSSCG00000009045	HHIP
6	79330001	79380000	0.364194	-0.280197	ENSSSCG00000003512	EIF4G3
5	52540001	52590000	0.363883	-0.231927	ENSSSCG00000028662	PDE3A
8	78440001	78490000	0.361956	-0.146074	ENSSSCG00000009021	LRBA
18	24020001	24070000	0.361881	-0.0981943	ENSSSCG00000035710
18	24020001	24070000	0.361881	-0.0981943	ENSSSCG00000016609	SLC13A1
8	100700001	100750000	0.361766	-0.117269	ENSSSCG00000009083	SPRY1
14	76190001	76240000	0.361116	-0.231965	ENSSSCG00000010299	ANXA7
14	76190001	76240000	0.361116	-0.231965	ENSSSCG00000010298	CFAP70
14	76190001	76240000	0.361116	-0.231965	ENSSSCG00000010300	MSS51
5	29710001	29760000	0.360798	-0.103926	ENSSSCG00000026004	MSRB3
14	66580001	66630000	0.359746	-0.358918	ENSSSCG00000024081	NRBF2
3	72270001	72320000	0.359269	-0.134217	ENSSSCG00000044541
3	72270001	72320000	0.359269	-0.134217	ENSSSCG00000023409	TIA1
3	72270001	72320000	0.359269	-0.134217	ENSSSCG00000008332	C2orf42
13	38660001	38710000	0.359122	-0.207639	ENSSSCG00000030359	ARHGEF3
6	57290001	57340000	0.359045	-0.137191	ENSSSCG00000045482
13	30410001	30460000	0.358829	-0.416442	ENSSSCG00000011340	SMARCC1
13	30410001	30460000	0.358829	-0.416442	ENSSSCG00000039224	CSPG5
5	30560001	30610000	0.358142	-0.331473	ENSSSCG00000000475	IRAK3
5	29840001	29890000	0.35805	-0.23479	ENSSSCG00000045962
5	29840001	29890000	0.35805	-0.23479	ENSSSCG00000051694
5	29840001	29890000	0.35805	-0.23479	ENSSSCG00000026004	MSRB3
5	52510001	52560000	0.358003	-0.142842	ENSSSCG00000028662	PDE3A
8	68180001	68230000	0.356534	-0.192306	ENSSSCG00000008943	SLC4A4
14	66940001	66990000	0.356416	-0.221373	ENSSSCG00000010226	JMJD1C
14	66940001	66990000	0.356416	-0.221373	ENSSSCG00000036476	REEP3
8	43050001	43100000	0.355885	-0.15585	ENSSSCG00000008853	TLL1
3	72280001	72330000	0.355768	-0.159691	ENSSSCG00000044541
3	72280001	72330000	0.355768	-0.159691	ENSSSCG00000008332	C2orf42
3	72280001	72330000	0.355768	-0.159691	ENSSSCG00000041317
6	79350001	79400000	0.355512	-0.340203	ENSSSCG00000003512	EIF4G3
2	65120001	65170000	0.35462	-0.232041	ENSSSCG00000045290
2	65120001	65170000	0.35462	-0.232041	ENSSSCG00000013767	PALM3
2	65120001	65170000	0.35462	-0.232041	ENSSSCG00000013765	RLN3
2	65120001	65170000	0.35462	-0.232041	ENSSSCG00000013766	IL27RA
8	83530001	83580000	0.354512	-0.135	ENSSSCG00000041948
8	83530001	83580000	0.354512	-0.135	ENSSSCG00000041907
8	83530001	83580000	0.354512	-0.135	ENSSSCG00000046551
5	29870001	29920000	0.354393	-0.180593	ENSSSCG00000051694
1	184550001	184600000	0.354181	-0.205953	ENSSSCG00000005057	FBXO34
1	184550001	184600000	0.354181	-0.205953	ENSSSCG00000005056	DLGAP5
5	18660001	18710000	0.35356	-0.103255	ENSSSCG00000020211	U6
5	18660001	18710000	0.35356	-0.103255	ENSSSCG00000000273
5	18660001	18710000	0.35356	-0.103255	ENSSSCG00000000274
5	18660001	18710000	0.35356	-0.103255	ENSSSCG00000000275
1	85880001	85930000	0.352565	-0.173447	ENSSSCG00000004465	BCKDHB
8	78220001	78270000	0.351548	-0.385142	ENSSSCG00000009021	LRBA
8	78450001	78500000	0.351228	-0.133891	ENSSSCG00000009021	LRBA
1	215810001	215860000	0.350858	-0.331987	ENSSSCG00000021136	TPD52L3
1	215810001	215860000	0.350858	-0.331987	ENSSSCG00000005204	RANBP6
1	201150001	201200000	0.350745	-0.227643	ENSSSCG00000018175	ssc-mir-31
5	52220001	52270000	0.350399	-0.131745	ENSSSCG00000000585	SLCO1C1
13	110330001	110380000	0.350199	-0.307586	ENSSSCG00000011750	PLD1
1	215870001	215920000	0.350111	-0.321265	ENSSSCG00000005203	IL33
1	215870001	215920000	0.350111	-0.321265	ENSSSCG00000005204	RANBP6
8	83550001	83600000	0.349979	-0.123758	ENSSSCG00000041948
8	83550001	83600000	0.349979	-0.123758	ENSSSCG00000046551
8	83550001	83600000	0.349979	-0.123758	ENSSSCG00000009045	HHIP
2	102560001	102610000	0.349421	-0.100319	ENSSSCG00000014168	ELL2
2	102560001	102610000	0.349421	-0.100319	ENSSSCG00000048636
1	215830001	215880000	0.348741	-0.282908	ENSSSCG00000021136	TPD52L3
1	215830001	215880000	0.348741	-0.282908	ENSSSCG00000005204	RANBP6
8	68170001	68220000	0.348332	-0.174985	ENSSSCG00000008943	SLC4A4
8	78420001	78470000	0.347304	-0.23032	ENSSSCG00000009021	LRBA
1	215880001	215930000	0.347071	-0.328362	ENSSSCG00000005203	IL33
1	215880001	215930000	0.347071	-0.328362	ENSSSCG00000005204	RANBP6
8	43060001	43110000	0.346403	-0.134058	ENSSSCG00000008853	TLL1
1	215890001	215940000	0.346373	-0.286752	ENSSSCG00000005203	IL33
1	215890001	215940000	0.346373	-0.286752	ENSSSCG00000005204	RANBP6
1	215840001	215890000	0.34625	-0.3121	ENSSSCG00000021136	TPD52L3
1	215840001	215890000	0.34625	-0.3121	ENSSSCG00000005204	RANBP6
1	215860001	215910000	0.345786	-0.345605	ENSSSCG00000005203	IL33
1	215860001	215910000	0.345786	-0.345605	ENSSSCG00000005204	RANBP6
1	215820001	215870000	0.34526	-0.327489	ENSSSCG00000021136	TPD52L3
1	215820001	215870000	0.34526	-0.327489	ENSSSCG00000005204	RANBP6
5	20090001	20140000	0.344526	-0.534472	ENSSSCG00000048196
5	20090001	20140000	0.344526	-0.534472	ENSSSCG00000044790
1	215850001	215900000	0.344311	-0.348028	ENSSSCG00000005203	IL33
1	215850001	215900000	0.344311	-0.348028	ENSSSCG00000005204	RANBP6
1	202470001	202520000	0.343517	-0.133208	ENSSSCG00000005166	MLLT3
1	83000001	83050000	0.34333	-0.139105	ENSSSCG00000029129	RWDD2A
1	83000001	83050000	0.34333	-0.139105	ENSSSCG00000004456	PGM3
1	83000001	83050000	0.34333	-0.139105	ENSSSCG00000004457	DOP1A
13	110390001	110440000	0.343048	-0.245601	ENSSSCG00000011751	TMEM212
1	215800001	215850000	0.342888	-0.326992	ENSSSCG00000021136	TPD52L3
1	215800001	215850000	0.342888	-0.326992	ENSSSCG00000005201	UHRF2
1	215800001	215850000	0.342888	-0.326992	ENSSSCG00000005204	RANBP6
1	215900001	215950000	0.342705	-0.264796	ENSSSCG00000005203	IL33
1	215900001	215950000	0.342705	-0.264796	ENSSSCG00000005204	RANBP6
2	65110001	65160000	0.342347	-0.228764	ENSSSCG00000013768
2	65110001	65160000	0.342347	-0.228764	ENSSSCG00000013767	PALM3
2	65110001	65160000	0.342347	-0.228764	ENSSSCG00000013765	RLN3
2	65110001	65160000	0.342347	-0.228764	ENSSSCG00000013766	IL27RA
6	52660001	52710000	0.341781	-0.188197	ENSSSCG00000003106	AP2S1
6	52660001	52710000	0.341781	-0.188197	ENSSSCG00000003105	SLC1A5
8	82860001	82910000	0.3413	-0.241416	ENSSSCG00000050049
8	82860001	82910000	0.3413	-0.241416	ENSSSCG00000049104
8	82860001	82910000	0.3413	-0.241416	ENSSSCG00000050119
8	82860001	82910000	0.3413	-0.241416	ENSSSCG00000009040	SMAD1
8	82860001	82910000	0.3413	-0.241416	ENSSSCG00000009039	MMAA
1	85870001	85920000	0.340385	-0.12116	ENSSSCG00000004465	BCKDHB
2	102550001	102600000	0.340025	-0.105081	ENSSSCG00000014168	ELL2
2	102550001	102600000	0.340025	-0.105081	ENSSSCG00000048636
6	52300001	52350000	0.33984	-0.260628	ENSSSCG00000038175	ssc-mir-769
6	52300001	52350000	0.33984	-0.260628	ENSSSCG00000038688	PGLYRP1
6	52300001	52350000	0.33984	-0.260628	ENSSSCG00000046511
6	52300001	52350000	0.33984	-0.260628	ENSSSCG00000045937
6	52300001	52350000	0.33984	-0.260628	ENSSSCG00000003101	HIF3A
6	52300001	52350000	0.33984	-0.260628	ENSSSCG00000003100	CCDC61
8	82850001	82900000	0.339255	-0.26519	ENSSSCG00000050049
8	82850001	82900000	0.339255	-0.26519	ENSSSCG00000049104
8	82850001	82900000	0.339255	-0.26519	ENSSSCG00000009039	MMAA
8	78460001	78510000	0.338831	-0.127581	ENSSSCG00000009021	LRBA
8	100690001	100740000	0.338199	-0.120056	ENSSSCG00000009083	SPRY1
5	30570001	30620000	0.337945	-0.32966	ENSSSCG00000000475	IRAK3
5	52480001	52530000	0.337778	-0.13534	ENSSSCG00000028662	PDE3A
5	29630001	29680000	0.337724	-0.302975	ENSSSCG00000045642
5	29630001	29680000	0.337724	-0.302975	ENSSSCG00000000469	LEMD3
3	72290001	72340000	0.337716	-0.165668	ENSSSCG00000008332	C2orf42
3	72290001	72340000	0.337716	-0.165668	ENSSSCG00000041317
13	30430001	30480000	0.337645	-0.359033	ENSSSCG00000011340	SMARCC1
8	82840001	82890000	0.337247	-0.293	ENSSSCG00000050049
8	82840001	82890000	0.337247	-0.293	ENSSSCG00000049104
8	82840001	82890000	0.337247	-0.293	ENSSSCG00000009039	MMAA
8	82840001	82890000	0.337247	-0.293	ENSSSCG00000045592
1	206490001	206540000	0.337171	-0.148515	ENSSSCG00000048914
1	206490001	206540000	0.337171	-0.148515	ENSSSCG00000046365
8	83520001	83570000	0.337109	-0.127953	ENSSSCG00000041948
8	83520001	83570000	0.337109	-0.127953	ENSSSCG00000041907
5	29600001	29650000	0.336339	-0.372408	ENSSSCG00000042980
5	29600001	29650000	0.336339	-0.372408	ENSSSCG00000045642
5	29600001	29650000	0.336339	-0.372408	ENSSSCG00000000469	LEMD3
5	29590001	29640000	0.335847	-0.370858	ENSSSCG00000042980
5	29590001	29640000	0.335847	-0.370858	ENSSSCG00000000469	LEMD3
14	53510001	53560000	0.335786	-0.247845	ENSSSCG00000051722
8	82870001	82920000	0.33571	-0.227945	ENSSSCG00000050049
8	82870001	82920000	0.33571	-0.227945	ENSSSCG00000049104
8	82870001	82920000	0.33571	-0.227945	ENSSSCG00000050119
8	82870001	82920000	0.33571	-0.227945	ENSSSCG00000009040	SMAD1
5	29640001	29690000	0.3352	-0.302348	ENSSSCG00000045642
5	29640001	29690000	0.3352	-0.302348	ENSSSCG00000000469	LEMD3
13	38630001	38680000	0.334588	-0.189768	ENSSSCG00000030359	ARHGEF3
13	30400001	30450000	0.334451	-0.417048	ENSSSCG00000011340	SMARCC1
13	30400001	30450000	0.334451	-0.417048	ENSSSCG00000039224	CSPG5
14	92340001	92390000	0.33337	-0.291526	ENSSSCG00000033323	UBE2D1
14	92340001	92390000	0.33337	-0.291526	ENSSSCG00000035762
14	92340001	92390000	0.33337	-0.291526	ENSSSCG00000040863	IPMK
13	37650001	37700000	0.332527	-0.229601	ENSSSCG00000024417	ERC2
14	76150001	76200000	0.332063	-0.188735	ENSSSCG00000010298	CFAP70
8	79390001	79440000	0.331741	-0.213069	ENSSSCG00000035623	IQCM
1	202460001	202510000	0.331702	-0.12305	ENSSSCG00000005166	MLLT3
6	52670001	52720000	0.331538	-0.146132	ENSSSCG00000003106	AP2S1
6	52670001	52720000	0.331538	-0.146132	ENSSSCG00000003107	ARHGAP35
1	85890001	85940000	0.331152	-0.205007	ENSSSCG00000004465	BCKDHB
1	83010001	83060000	0.331095	-0.0985828	ENSSSCG00000004456	PGM3
1	83010001	83060000	0.331095	-0.0985828	ENSSSCG00000004457	DOP1A
1	216010001	216060000	0.330426	-0.166703	ENSSSCG00000005204	RANBP6
5	52530001	52580000	0.33039	-0.202123	ENSSSCG00000028662	PDE3A
1	223630001	223680000	0.330368	-0.107481	ENSSSCG00000047862
1	223630001	223680000	0.330368	-0.107481	ENSSSCG00000005255
1	202450001	202500000	0.329674	-0.101631	ENSSSCG00000005166	MLLT3
8	83420001	83470000	0.32861	-0.20049	ENSSSCG00000041791
8	83420001	83470000	0.32861	-0.20049	ENSSSCG00000033871
5	20100001	20150000	0.328306	-0.541379	ENSSSCG00000048196
5	20100001	20150000	0.328306	-0.541379	ENSSSCG00000044790
5	20100001	20150000	0.328306	-0.541379	ENSSSCG00000041361
5	29650001	29700000	0.327693	-0.290612	ENSSSCG00000045642
5	29650001	29700000	0.327693	-0.290612	ENSSSCG00000000469	LEMD3
5	29650001	29700000	0.327693	-0.290612	ENSSSCG00000026004	MSRB3
14	92360001	92410000	0.327418	-0.178854	ENSSSCG00000033323	UBE2D1
14	92360001	92410000	0.327418	-0.178854	ENSSSCG00000035762
14	92360001	92410000	0.327418	-0.178854	ENSSSCG00000040863	IPMK
8	83510001	83560000	0.327091	-0.126578	ENSSSCG00000041948
8	83510001	83560000	0.327091	-0.126578	ENSSSCG00000041907
11	17190001	17240000	0.326912	-0.165762	ENSSSCG00000049891
1	215910001	215960000	0.326562	-0.274855	ENSSSCG00000005203	IL33
1	215910001	215960000	0.326562	-0.274855	ENSSSCG00000005204	RANBP6
9	124170001	124220000	0.326451	-0.15181	ENSSSCG00000026983	SHCBP1L
9	124170001	124220000	0.326451	-0.15181	ENSSSCG00000026806	DHX9
5	52210001	52260000	0.326166	-0.115912	ENSSSCG00000021998
5	52210001	52260000	0.326166	-0.115912	ENSSSCG00000000585	SLCO1C1
1	85860001	85910000	0.325755	-0.0980356	ENSSSCG00000004465	BCKDHB
5	20080001	20130000	0.325565	-0.520878	ENSSSCG00000048196
1	184610001	184660000	0.325276	-0.102845	ENSSSCG00000047403
1	184610001	184660000	0.325276	-0.102845	ENSSSCG00000005057	FBXO34
4	59490001	59540000	0.324986	-0.121887	ENSSSCG00000006169	ZFHX4
14	92350001	92400000	0.324529	-0.230462	ENSSSCG00000033323	UBE2D1
14	92350001	92400000	0.324529	-0.230462	ENSSSCG00000035762
14	92350001	92400000	0.324529	-0.230462	ENSSSCG00000040863	IPMK
5	29610001	29660000	0.324321	-0.329084	ENSSSCG00000042980
5	29610001	29660000	0.324321	-0.329084	ENSSSCG00000045642
5	29610001	29660000	0.324321	-0.329084	ENSSSCG00000000469	LEMD3
5	30550001	30600000	0.324203	-0.323429	ENSSSCG00000000475	IRAK3
1	216020001	216070000	0.323853	-0.173193	ENSSSCG00000005204	RANBP6
6	57300001	57350000	0.323802	-0.112196	ENSSSCG00000045482
1	206480001	206530000	0.322961	-0.143652	ENSSSCG00000048914
1	215790001	215840000	0.322909	-0.351415	ENSSSCG00000005201	UHRF2
1	215790001	215840000	0.322909	-0.351415	ENSSSCG00000005204	RANBP6
14	76200001	76250000	0.322789	-0.1744	ENSSSCG00000010299	ANXA7
14	76200001	76250000	0.322789	-0.1744	ENSSSCG00000010300	MSS51
14	76200001	76250000	0.322789	-0.1744	ENSSSCG00000010301	PPP3CB
7	72380001	72430000	0.322718	-0.368661	ENSSSCG00000046557
8	43040001	43090000	0.322592	-0.113799	ENSSSCG00000008853	TLL1
6	79320001	79370000	0.320615	-0.243128	ENSSSCG00000003512	EIF4G3
5	55720001	55770000	0.320356	-0.159172	ENSSSCG00000035469	U6
8	78290001	78340000	0.320277	-0.386625	ENSSSCG00000009021	LRBA
4	59480001	59530000	0.32026	-0.140709	ENSSSCG00000006169	ZFHX4
1	216180001	216230000	0.320116	-0.134605	ENSSSCG00000005205	KIAA2026
1	184580001	184630000	0.319999	-0.153097	ENSSSCG00000005057	FBXO34
8	82800001	82850000	0.319958	-0.21653	ENSSSCG00000042317	C4orf51
8	82800001	82850000	0.319958	-0.21653	ENSSSCG00000009039	MMAA
8	82800001	82850000	0.319958	-0.21653	ENSSSCG00000045592
8	77970001	78020000	0.319827	-0.227686	ENSSSCG00000050801
8	77970001	78020000	0.319827	-0.227686	ENSSSCG00000009021	LRBA
1	216030001	216080000	0.31922	-0.185455	ENSSSCG00000005204	RANBP6
1	85900001	85950000	0.31847	-0.234296	ENSSSCG00000004465	BCKDHB
8	77960001	78010000	0.317568	-0.243495	ENSSSCG00000009021	LRBA
9	124160001	124210000	0.317487	-0.117898	ENSSSCG00000026983	SHCBP1L
9	124160001	124210000	0.317487	-0.117898	ENSSSCG00000026806	DHX9
1	216000001	216050000	0.317043	-0.167577	ENSSSCG00000005204	RANBP6
1	184620001	184670000	0.31642	-0.099447	ENSSSCG00000047403
1	184620001	184670000	0.31642	-0.099447	ENSSSCG00000005057	FBXO34
5	29620001	29670000	0.315877	-0.311419	ENSSSCG00000042980
5	29620001	29670000	0.315877	-0.311419	ENSSSCG00000045642
5	29620001	29670000	0.315877	-0.311419	ENSSSCG00000000469	LEMD3
1	216040001	216090000	0.315827	-0.174347	ENSSSCG00000005204	RANBP6
1	184590001	184640000	0.315449	-0.126918	ENSSSCG00000005057	FBXO34
1	215920001	215970000	0.315387	-0.270905	ENSSSCG00000005203	IL33
1	215920001	215970000	0.315387	-0.270905	ENSSSCG00000005204	RANBP6
1	216170001	216220000	0.315387	-0.140045	ENSSSCG00000005205	KIAA2026
1	82990001	83040000	0.315148	-0.129282	ENSSSCG00000029129	RWDD2A
1	82990001	83040000	0.315148	-0.129282	ENSSSCG00000004456	PGM3
1	82990001	83040000	0.315148	-0.129282	ENSSSCG00000004457	DOP1A
1	82990001	83040000	0.315148	-0.129282	ENSSSCG00000004454	ME1
1	215990001	216040000	0.315008	-0.137699	ENSSSCG00000005204	RANBP6
1	216160001	216210000	0.314532	-0.165858	ENSSSCG00000005205	KIAA2026
1	184600001	184650000	0.314505	-0.110422	ENSSSCG00000047403
1	184600001	184650000	0.314505	-0.110422	ENSSSCG00000005057	FBXO34
6	119190001	119240000	0.314241	-0.375298	ENSSSCG00000030018	ZNF396
14	92330001	92380000	0.313213	-0.2862	ENSSSCG00000033323	UBE2D1
14	92330001	92380000	0.313213	-0.2862	ENSSSCG00000035762
5	29660001	29710000	0.312093	-0.272294	ENSSSCG00000000469	LEMD3
5	29660001	29710000	0.312093	-0.272294	ENSSSCG00000026004	MSRB3
3	72300001	72350000	0.311818	-0.147325	ENSSSCG00000008332	C2orf42
3	72300001	72350000	0.311818	-0.147325	ENSSSCG00000041317
1	215780001	215830000	0.310468	-0.349729	ENSSSCG00000005201	UHRF2
1	215780001	215830000	0.310468	-0.349729	ENSSSCG00000005204	RANBP6
8	79380001	79430000	0.310244	-0.179566	ENSSSCG00000035623	IQCM
5	52290001	52340000	0.309513	-0.1039	ENSSSCG00000000585	SLCO1C1
5	52410001	52460000	0.309507	-0.126991	ENSSSCG00000028662	PDE3A
1	215980001	216030000	0.309323	-0.103531	ENSSSCG00000005204	RANBP6
14	92370001	92420000	0.309257	-0.143712	ENSSSCG00000033323	UBE2D1
14	92370001	92420000	0.309257	-0.143712	ENSSSCG00000035762
14	92370001	92420000	0.309257	-0.143712	ENSSSCG00000040863	IPMK
9	124150001	124200000	0.308607	-0.116393	ENSSSCG00000026983	SHCBP1L
9	124150001	124200000	0.308607	-0.116393	ENSSSCG00000026806	DHX9
4	59470001	59520000	0.308591	-0.120176	ENSSSCG00000006169	ZFHX4
1	216050001	216100000	0.308365	-0.159392	ENSSSCG00000005204	RANBP6
5	29830001	29880000	0.308259	-0.23206	ENSSSCG00000045962
5	29830001	29880000	0.308259	-0.23206	ENSSSCG00000051694
5	29830001	29880000	0.308259	-0.23206	ENSSSCG00000026004	MSRB3
8	77950001	78000000	0.307935	-0.210277	ENSSSCG00000048819
8	77950001	78000000	0.307935	-0.210277	ENSSSCG00000009021	LRBA
5	52470001	52520000	0.307301	-0.122087	ENSSSCG00000028662	PDE3A
8	78470001	78520000	0.307206	-0.137537	ENSSSCG00000009021	LRBA
14	66950001	67000000	0.307079	-0.244405	ENSSSCG00000010226	JMJD1C
14	66950001	67000000	0.307079	-0.244405	ENSSSCG00000036476	REEP3
13	30530001	30580000	0.30683	-0.279665	ENSSSCG00000011340	SMARCC1
5	29670001	29720000	0.305728	-0.223394	ENSSSCG00000000469	LEMD3
5	29670001	29720000	0.305728	-0.223394	ENSSSCG00000026004	MSRB3
8	82880001	82930000	0.305433	-0.209694	ENSSSCG00000050049
8	82880001	82930000	0.305433	-0.209694	ENSSSCG00000049104
8	82880001	82930000	0.305433	-0.209694	ENSSSCG00000050119
8	82880001	82930000	0.305433	-0.209694	ENSSSCG00000009040	SMAD1
1	206470001	206520000	0.304871	-0.124085	ENSSSCG00000048914
5	30580001	30630000	0.304439	-0.274971	ENSSSCG00000000475	IRAK3
1	215930001	215980000	0.304241	-0.260268	ENSSSCG00000005203	IL33
1	215930001	215980000	0.304241	-0.260268	ENSSSCG00000005204	RANBP6
1	187260001	187310000	0.303649	-0.113648	ENSSSCG00000022299	ACTR10
1	216150001	216200000	0.303513	-0.173855	ENSSSCG00000005205	KIAA2026
8	79370001	79420000	0.303472	-0.166266	ENSSSCG00000035623	IQCM
8	79400001	79450000	0.302944	-0.230366	ENSSSCG00000035623	IQCM
5	29700001	29750000	0.302243	-0.123817	ENSSSCG00000026004	MSRB3
8	82790001	82840000	0.301851	-0.148023	ENSSSCG00000042317	C4orf51
8	82790001	82840000	0.301851	-0.148023	ENSSSCG00000009039	MMAA
8	82790001	82840000	0.301851	-0.148023	ENSSSCG00000045592
1	184560001	184610000	0.301164	-0.207205	ENSSSCG00000005057	FBXO34
1	76830001	76880000	0.300789	-0.145132	ENSSSCG00000004392	AMD1
1	215970001	216020000	0.300633	-0.110093	ENSSSCG00000005204	RANBP6
1	216080001	216130000	0.298967	-0.200234	ENSSSCG00000005205	KIAA2026
1	216080001	216130000	0.298967	-0.200234	ENSSSCG00000005204	RANBP6
14	53480001	53530000	0.298554	-0.132197	ENSSSCG00000051722
1	206500001	206550000	0.298537	-0.138236	ENSSSCG00000048914
1	206500001	206550000	0.298537	-0.138236	ENSSSCG00000046665
1	206500001	206550000	0.298537	-0.138236	ENSSSCG00000046365
1	206500001	206550000	0.298537	-0.138236	ENSSSCG00000043090
8	82810001	82860000	0.298424	-0.290914	ENSSSCG00000042317	C4orf51
8	82810001	82860000	0.298424	-0.290914	ENSSSCG00000009039	MMAA
8	82810001	82860000	0.298424	-0.290914	ENSSSCG00000045592
8	43030001	43080000	0.298339	-0.109299	ENSSSCG00000008853	TLL1
8	100680001	100730000	0.298239	-0.124172	ENSSSCG00000009083	SPRY1
14	92380001	92430000	0.298228	-0.0977132	ENSSSCG00000033323	UBE2D1
14	92380001	92430000	0.298228	-0.0977132	ENSSSCG00000035762
14	92380001	92430000	0.298228	-0.0977132	ENSSSCG00000040863	IPMK
8	77980001	78030000	0.298124	-0.212104	ENSSSCG00000050801
8	77980001	78030000	0.298124	-0.212104	ENSSSCG00000009021	LRBA
1	201160001	201210000	0.29812	-0.21529	ENSSSCG00000018175	ssc-mir-31
8	83230001	83280000	0.297995	-0.176384	ENSSSCG00000009042	OTUD4
5	52460001	52510000	0.29774	-0.12118	ENSSSCG00000028662	PDE3A
1	184570001	184620000	0.297088	-0.187708	ENSSSCG00000005057	FBXO34
5	29580001	29630000	0.2969	-0.354007	ENSSSCG00000042980
5	29580001	29630000	0.2969	-0.354007	ENSSSCG00000000469	LEMD3
1	216120001	216170000	0.296793	-0.189743	ENSSSCG00000045829
1	216120001	216170000	0.296793	-0.189743	ENSSSCG00000005205	KIAA2026
1	215940001	215990000	0.296765	-0.234442	ENSSSCG00000005203	IL33
1	215940001	215990000	0.296765	-0.234442	ENSSSCG00000005204	RANBP6
5	52430001	52480000	0.296655	-0.111031	ENSSSCG00000028662	PDE3A
8	82830001	82880000	0.296483	-0.307267	ENSSSCG00000050049
8	82830001	82880000	0.296483	-0.307267	ENSSSCG00000049104
8	82830001	82880000	0.296483	-0.307267	ENSSSCG00000009039	MMAA
8	82830001	82880000	0.296483	-0.307267	ENSSSCG00000045592
13	30540001	30590000	0.296466	-0.346149	ENSSSCG00000011340	SMARCC1
1	215960001	216010000	0.296417	-0.132477	ENSSSCG00000005204	RANBP6
8	78210001	78260000	0.296344	-0.456655	ENSSSCG00000009021	LRBA
1	216100001	216150000	0.296331	-0.190656	ENSSSCG00000045829
1	216100001	216150000	0.296331	-0.190656	ENSSSCG00000005205	KIAA2026
1	216100001	216150000	0.296331	-0.190656	ENSSSCG00000005204	RANBP6
1	130270001	130320000	0.296237	-0.124491	ENSSSCG00000004753	INO80
5	55710001	55760000	0.296206	-0.150513	ENSSSCG00000035469	U6
1	216140001	216190000	0.296168	-0.169756	ENSSSCG00000045829
1	216140001	216190000	0.296168	-0.169756	ENSSSCG00000005205	KIAA2026
15	74140001	74190000	0.295925	-0.1989	ENSSSCG00000041486
1	216060001	216110000	0.295912	-0.169759	ENSSSCG00000005204	RANBP6
1	215950001	216000000	0.295874	-0.196161	ENSSSCG00000005204	RANBP6
2	65100001	65150000	0.295567	-0.226932	ENSSSCG00000013769	C19orf67
2	65100001	65150000	0.295567	-0.226932	ENSSSCG00000013768
2	65100001	65150000	0.295567	-0.226932	ENSSSCG00000013767	PALM3
2	65100001	65150000	0.295567	-0.226932	ENSSSCG00000013765	RLN3
2	65100001	65150000	0.295567	-0.226932	ENSSSCG00000013766	IL27RA
1	216070001	216120000	0.295226	-0.196113	ENSSSCG00000005205	KIAA2026
1	216070001	216120000	0.295226	-0.196113	ENSSSCG00000005204	RANBP6
8	79500001	79550000	0.294879	-0.355016	ENSSSCG00000050872
1	216090001	216140000	0.294807	-0.193547	ENSSSCG00000045829
1	216090001	216140000	0.294807	-0.193547	ENSSSCG00000005205	KIAA2026
1	216090001	216140000	0.294807	-0.193547	ENSSSCG00000005204	RANBP6
1	124100001	124150000	0.294588	-0.179788	ENSSSCG00000004663	SEMA6D
1	124090001	124140000	0.294344	-0.162113	ENSSSCG00000004663	SEMA6D
5	52400001	52450000	0.294264	-0.12495	ENSSSCG00000028662	PDE3A
1	216110001	216160000	0.294026	-0.198632	ENSSSCG00000045829
1	216110001	216160000	0.294026	-0.198632	ENSSSCG00000005205	KIAA2026
1	216110001	216160000	0.294026	-0.198632	ENSSSCG00000005204	RANBP6
5	29560001	29610000	0.293829	-0.300346	ENSSSCG00000000469	LEMD3
1	215770001	215820000	0.293622	-0.317781	ENSSSCG00000005201	UHRF2
1	215770001	215820000	0.293622	-0.317781	ENSSSCG00000005204	RANBP6
1	36580001	36630000	0.292964	-0.169969	ENSSSCG00000045632	CENPW
13	38670001	38720000	0.292869	-0.122638	ENSSSCG00000030359	ARHGEF3
2	65270001	65320000	0.292504	-0.151805	ENSSSCG00000019548	MIR181C
2	65270001	65320000	0.292504	-0.151805	ENSSSCG00000019730	ssc-mir-181d
2	65270001	65320000	0.292504	-0.151805	ENSSSCG00000013759	NANOS3
2	65270001	65320000	0.292504	-0.151805	ENSSSCG00000043220	ssc-mir-27a
2	65270001	65320000	0.292504	-0.151805	ENSSSCG00000018214	ssc-mir-24-1
2	65270001	65320000	0.292504	-0.151805	ENSSSCG00000019823	ssc-mir-23a
2	65270001	65320000	0.292504	-0.151805	ENSSSCG00000013760	BRME1
2	65270001	65320000	0.292504	-0.151805	ENSSSCG00000013758	ZSWIM4
6	79500001	79550000	0.292312	-0.121029	ENSSSCG00000049405
6	79500001	79550000	0.292312	-0.121029	ENSSSCG00000050609
3	91270001	91320000	0.292294	-0.247809	ENSSSCG00000051723
14	92320001	92370000	0.292193	-0.266869	ENSSSCG00000033323	UBE2D1
14	92320001	92370000	0.292193	-0.266869	ENSSSCG00000035762
6	53520001	53570000	0.292171	-0.154253	ENSSSCG00000003123	BSPH1
6	53520001	53570000	0.292171	-0.154253	ENSSSCG00000033207	SULT2A1
4	106080001	106130000	0.291818	-0.134446	ENSSSCG00000006757	TRIM33
6	53530001	53580000	0.291528	-0.178187	ENSSSCG00000003123	BSPH1
6	53530001	53580000	0.291528	-0.178187	ENSSSCG00000033207	SULT2A1
1	216130001	216180000	0.291299	-0.180729	ENSSSCG00000045829
1	216130001	216180000	0.291299	-0.180729	ENSSSCG00000005205	KIAA2026
1	68490001	68540000	0.291256	-0.259657	ENSSSCG00000004361	GRIK2
8	83260001	83310000	0.290589	-0.154638	ENSSSCG00000009042	OTUD4
8	83260001	83310000	0.290589	-0.154638	ENSSSCG00000009043	ABCE1
6	79360001	79410000	0.290221	-0.285649	ENSSSCG00000003512	EIF4G3
6	79360001	79410000	0.290221	-0.285649	ENSSSCG00000003513	ECE1
1	36590001	36640000	0.290159	-0.179785	ENSSSCG00000045632	CENPW
6	119160001	119210000	0.289875	-0.238637	ENSSSCG00000030018	ZNF396
6	119160001	119210000	0.289875	-0.238637	ENSSSCG00000023276	ZNF24
14	53490001	53540000	0.289608	-0.181657	ENSSSCG00000051722
8	82820001	82870000	0.289519	-0.310026	ENSSSCG00000042317	C4orf51
8	82820001	82870000	0.289519	-0.310026	ENSSSCG00000050049
8	82820001	82870000	0.289519	-0.310026	ENSSSCG00000049104
8	82820001	82870000	0.289519	-0.310026	ENSSSCG00000009039	MMAA
8	82820001	82870000	0.289519	-0.310026	ENSSSCG00000045592
8	90860001	90910000	0.289199	-0.245811	ENSSSCG00000050034
14	39250001	39300000	0.289004	-0.244179	ENSSSCG00000030289	PTPN11
8	78480001	78530000	0.288965	-0.166613	ENSSSCG00000009021	LRBA
8	33010001	33060000	0.288358	-0.192895	ENSSSCG00000008801	SLC30A9
8	33010001	33060000	0.288358	-0.192895	ENSSSCG00000037305	TMEM33
1	216190001	216240000	0.287267	-0.129684	ENSSSCG00000005206	MLANA
1	216190001	216240000	0.287267	-0.129684	ENSSSCG00000005205	KIAA2026
8	77940001	77990000	0.286908	-0.19239	ENSSSCG00000048819
8	77940001	77990000	0.286908	-0.19239	ENSSSCG00000009021	LRBA
13	30520001	30570000	0.286839	-0.186558	ENSSSCG00000011340	SMARCC1
13	30440001	30490000	0.286707	-0.299752	ENSSSCG00000011340	SMARCC1
8	83210001	83260000	0.286498	-0.244487	ENSSSCG00000044336
8	83210001	83260000	0.286498	-0.244487	ENSSSCG00000009042	OTUD4
14	39260001	39310000	0.286316	-0.263178	ENSSSCG00000030289	PTPN11
14	39260001	39310000	0.286316	-0.263178	ENSSSCG00000039130	RPL6
8	33000001	33050000	0.285483	-0.200959	ENSSSCG00000037305	TMEM33
8	83220001	83270000	0.284919	-0.209254	ENSSSCG00000009042	OTUD4
2	116990001	117040000	0.284778	-0.132474	ENSSSCG00000014207	APC
8	77990001	78040000	0.28473	-0.181922	ENSSSCG00000050801
8	77990001	78040000	0.28473	-0.181922	ENSSSCG00000009021	LRBA
14	76140001	76190000	0.284668	-0.142475	ENSSSCG00000010298	CFAP70
13	30150001	30200000	0.284494	-0.127408	ENSSSCG00000011334
13	30150001	30200000	0.284494	-0.127408	ENSSSCG00000032957	PTPN23
8	86170001	86220000	0.284388	-0.286731	ENSSSCG00000009053	RNF150
8	83270001	83320000	0.284181	-0.162987	ENSSSCG00000009042	OTUD4
8	83270001	83320000	0.284181	-0.162987	ENSSSCG00000009043	ABCE1
1	205920001	205970000	0.283789	-0.382425	ENSSSCG00000050114
1	205920001	205970000	0.283789	-0.382425	ENSSSCG00000005180	BNC2
2	65370001	65420000	0.283237	-0.327489	ENSSSCG00000013755	CCDC130
6	119180001	119230000	0.283103	-0.333981	ENSSSCG00000030018	ZNF396
6	79310001	79360000	0.282977	-0.231049	ENSSSCG00000003512	EIF4G3
8	43020001	43070000	0.282947	-0.125978	ENSSSCG00000008853	TLL1
5	34460001	34510000	0.282827	-0.184179	ENSSSCG00000019421
5	34460001	34510000	0.282827	-0.184179	ENSSSCG00000000502	CNOT2
8	78410001	78460000	0.282745	-0.305152	ENSSSCG00000009021	LRBA
5	52300001	52350000	0.282738	-0.114576	ENSSSCG00000000585	SLCO1C1
14	39270001	39320000	0.282163	-0.260785	ENSSSCG00000030289	PTPN11
14	39270001	39320000	0.282163	-0.260785	ENSSSCG00000039130	RPL6
5	52390001	52440000	0.282152	-0.107569	ENSSSCG00000028662	PDE3A
1	76840001	76890000	0.282058	-0.202959	ENSSSCG00000004392	AMD1
3	72310001	72360000	0.281585	-0.119549	ENSSSCG00000008332	C2orf42
3	72310001	72360000	0.281585	-0.119549	ENSSSCG00000041317
5	52420001	52470000	0.281401	-0.123427	ENSSSCG00000028662	PDE3A
11	17200001	17250000	0.279839	-0.146471	ENSSSCG00000049891
1	171470001	171520000	0.279431	-0.246069	ENSSSCG00000048158
5	29570001	29620000	0.279411	-0.343982	ENSSSCG00000042980
5	29570001	29620000	0.279411	-0.343982	ENSSSCG00000000469	LEMD3
1	130260001	130310000	0.277908	-0.139055	ENSSSCG00000004753	INO80
14	67070001	67120000	0.277893	-0.292051	ENSSSCG00000036476	REEP3
1	57640001	57690000	0.277659	-0.130143	ENSSSCG00000004324
1	57640001	57690000	0.277659	-0.130143	ENSSSCG00000004322	ANKRD6
1	57640001	57690000	0.277659	-0.130143	ENSSSCG00000004328	MDN1
8	79360001	79410000	0.276994	-0.161221	ENSSSCG00000035623	IQCM
1	223640001	223690000	0.276692	-0.11455	ENSSSCG00000047862
1	223640001	223690000	0.276692	-0.11455	ENSSSCG00000005255
14	53520001	53570000	0.276552	-0.222226	ENSSSCG00000051722
13	113390001	113440000	0.276333	-0.244331	ENSSSCG00000023871	NAALADL2
5	20070001	20120000	0.276029	-0.461762	ENSSSCG00000048196
8	79510001	79560000	0.275859	-0.324007	ENSSSCG00000050872
8	79460001	79510000	0.275468	-0.26904	ENSSSCG00000035623	IQCM
1	36570001	36620000	0.275301	-0.15935	ENSSSCG00000045632	CENPW
13	38620001	38670000	0.275108	-0.124396	ENSSSCG00000030359	ARHGEF3
2	116980001	117030000	0.275105	-0.169298	ENSSSCG00000014207	APC
13	37700001	37750000	0.274517	-0.116167	ENSSSCG00000024417	ERC2
14	66570001	66620000	0.273969	-0.353322	ENSSSCG00000024081	NRBF2
13	30550001	30600000	0.273296	-0.383014	ENSSSCG00000011340	SMARCC1
13	30140001	30190000	0.273265	-0.193306	ENSSSCG00000011334
13	30140001	30190000	0.273265	-0.193306	ENSSSCG00000024513	KLHL18
8	90870001	90920000	0.273239	-0.226401	ENSSSCG00000050034
5	55730001	55780000	0.273213	-0.0984096	ENSSSCG00000035469	U6
14	92310001	92360000	0.272969	-0.242084	ENSSSCG00000033323	UBE2D1
14	92310001	92360000	0.272969	-0.242084	ENSSSCG00000035762
8	83400001	83450000	0.272864	-0.194867	ENSSSCG00000041791
8	83400001	83450000	0.272864	-0.194867	ENSSSCG00000033871
1	248080001	248130000	0.27272	-0.127308	ENSSSCG00000031592	ZNF462
5	52440001	52490000	0.272548	-0.0978955	ENSSSCG00000028662	PDE3A
13	30130001	30180000	0.272324	-0.227966	ENSSSCG00000011334
13	30130001	30180000	0.272324	-0.227966	ENSSSCG00000024513	KLHL18
8	43070001	43120000	0.271899	-0.108307	ENSSSCG00000008853	TLL1
1	83130001	83180000	0.271558	-0.101741	ENSSSCG00000004457	DOP1A
1	83130001	83180000	0.271558	-0.101741	ENSSSCG00000026346	UBE3D
1	201490001	201540000	0.271538	-0.156642	ENSSSCG00000031075
1	201490001	201540000	0.271538	-0.156642	ENSSSCG00000043775
1	201490001	201540000	0.271538	-0.156642	ENSSSCG00000051482
1	201490001	201540000	0.271538	-0.156642	ENSSSCG00000043817
5	29680001	29730000	0.271504	-0.189597	ENSSSCG00000026004	MSRB3
2	74090001	74140000	0.271504	-0.164128	ENSSSCG00000026063	DPP9
13	30450001	30500000	0.271452	-0.209729	ENSSSCG00000011340	SMARCC1
13	110400001	110450000	0.270987	-0.24921	ENSSSCG00000011751	TMEM212
5	21240001	21290000	0.270394	-0.141657	ENSSSCG00000000365
5	21240001	21290000	0.270394	-0.141657	ENSSSCG00000000367
5	21240001	21290000	0.270394	-0.141657	ENSSSCG00000000368	MMP19
5	21240001	21290000	0.270394	-0.141657	ENSSSCG00000000364
5	21240001	21290000	0.270394	-0.141657	ENSSSCG00000000366	DNAJC14
1	85910001	85960000	0.269769	-0.225555	ENSSSCG00000004465	BCKDHB
1	205910001	205960000	0.269484	-0.386196	ENSSSCG00000050114
1	205910001	205960000	0.269484	-0.386196	ENSSSCG00000005180	BNC2
1	68480001	68530000	0.269439	-0.258163	ENSSSCG00000004361	GRIK2
8	33020001	33070000	0.26918	-0.165881	ENSSSCG00000008801	SLC30A9
8	33020001	33070000	0.26918	-0.165881	ENSSSCG00000037305	TMEM33
6	53510001	53560000	0.269178	-0.103013	ENSSSCG00000003124	CRX
6	53510001	53560000	0.269178	-0.103013	ENSSSCG00000033207	SULT2A1
8	78490001	78540000	0.268688	-0.191647	ENSSSCG00000009021	LRBA
6	119170001	119220000	0.268683	-0.310576	ENSSSCG00000030018	ZNF396
6	53540001	53590000	0.268625	-0.185026	ENSSSCG00000003123	BSPH1
6	53540001	53590000	0.268625	-0.185026	ENSSSCG00000003125	ELSPBP1
4	106090001	106140000	0.268307	-0.132642	ENSSSCG00000006757	TRIM33
8	83410001	83460000	0.267988	-0.188721	ENSSSCG00000041791
8	83410001	83460000	0.267988	-0.188721	ENSSSCG00000033871
1	215760001	215810000	0.26795	-0.291424	ENSSSCG00000005201	UHRF2
1	215760001	215810000	0.26795	-0.291424	ENSSSCG00000005204	RANBP6
5	30540001	30590000	0.267929	-0.329123	ENSSSCG00000000475	IRAK3
5	52190001	52240000	0.267526	-0.100527	ENSSSCG00000021998
5	52190001	52240000	0.267526	-0.100527	ENSSSCG00000000585	SLCO1C1
4	106070001	106120000	0.267344	-0.132643	ENSSSCG00000006757	TRIM33
5	34470001	34520000	0.26691	-0.209326	ENSSSCG00000019421
5	34470001	34520000	0.26691	-0.209326	ENSSSCG00000000502	CNOT2
17	31610001	31660000	0.26679	-0.180512	ENSSSCG00000018232	U6
17	31600001	31650000	0.266621	-0.182086	ENSSSCG00000018232	U6
14	39240001	39290000	0.266566	-0.220182	ENSSSCG00000030289	PTPN11
1	124150001	124200000	0.265961	-0.207046	ENSSSCG00000049742
1	124150001	124200000	0.265961	-0.207046	ENSSSCG00000004663	SEMA6D
5	34480001	34530000	0.265632	-0.206438	ENSSSCG00000019421
5	34480001	34530000	0.265632	-0.206438	ENSSSCG00000000502	CNOT2
14	39280001	39330000	0.265459	-0.257107	ENSSSCG00000030289	PTPN11
14	39280001	39330000	0.265459	-0.257107	ENSSSCG00000039130	RPL6
14	39280001	39330000	0.265459	-0.257107	ENSSSCG00000009885	HECTD4
1	202570001	202620000	0.265335	-0.106273	ENSSSCG00000005166	MLLT3
14	66960001	67010000	0.265222	-0.259973	ENSSSCG00000010226	JMJD1C
14	66960001	67010000	0.265222	-0.259973	ENSSSCG00000036476	REEP3
9	87070001	87120000	0.264999	-0.10224	ENSSSCG00000024761	SNX13
1	171480001	171530000	0.264869	-0.216048	ENSSSCG00000048158
1	76870001	76920000	0.264827	-0.203931	ENSSSCG00000004393	GTF3C6
1	76870001	76920000	0.264827	-0.203931	ENSSSCG00000004394	RPF2
1	36600001	36650000	0.26467	-0.203234	ENSSSCG00000045632	CENPW
14	67060001	67110000	0.264428	-0.26472	ENSSSCG00000036476	REEP3
8	86160001	86210000	0.263886	-0.169267	ENSSSCG00000009053	RNF150
13	30390001	30440000	0.263676	-0.350052	ENSSSCG00000011340	SMARCC1
13	30390001	30440000	0.263676	-0.350052	ENSSSCG00000039224	CSPG5
1	58200001	58250000	0.263639	-0.123517	ENSSSCG00000044269
1	58200001	58250000	0.263639	-0.123517	ENSSSCG00000004332	BACH2
14	76210001	76260000	0.26317	-0.115181	ENSSSCG00000010299	ANXA7
14	76210001	76260000	0.26317	-0.115181	ENSSSCG00000010300	MSS51
14	76210001	76260000	0.26317	-0.115181	ENSSSCG00000010301	PPP3CB
8	77930001	77980000	0.263127	-0.218627	ENSSSCG00000048819
8	77930001	77980000	0.263127	-0.218627	ENSSSCG00000009021	LRBA
9	87080001	87130000	0.262902	-0.102517	ENSSSCG00000024761	SNX13
8	90850001	90900000	0.262667	-0.251214	ENSSSCG00000050034
8	83300001	83350000	0.262648	-0.17858	ENSSSCG00000009043	ABCE1
8	78000001	78050000	0.262061	-0.14486	ENSSSCG00000050801
8	78000001	78050000	0.262061	-0.14486	ENSSSCG00000009021	LRBA
1	68470001	68520000	0.261939	-0.246857	ENSSSCG00000004361	GRIK2
2	65560001	65610000	0.261897	-0.135418	ENSSSCG00000051044
2	65560001	65610000	0.261897	-0.135418	ENSSSCG00000047920
2	74070001	74120000	0.261513	-0.137667	ENSSSCG00000045032
2	65550001	65600000	0.261172	-0.129821	ENSSSCG00000051044
2	65550001	65600000	0.261172	-0.129821	ENSSSCG00000047920
9	87060001	87110000	0.261158	-0.103388	ENSSSCG00000024761	SNX13
1	124160001	124210000	0.260904	-0.211952	ENSSSCG00000049742
1	124160001	124210000	0.260904	-0.211952	ENSSSCG00000004663	SEMA6D
5	21250001	21300000	0.260903	-0.109252	ENSSSCG00000000365
5	21250001	21300000	0.260903	-0.109252	ENSSSCG00000000367
5	21250001	21300000	0.260903	-0.109252	ENSSSCG00000000368	MMP19
5	21250001	21300000	0.260903	-0.109252	ENSSSCG00000000364
5	21250001	21300000	0.260903	-0.109252	ENSSSCG00000000366	DNAJC14
1	205930001	205980000	0.260831	-0.358172	ENSSSCG00000005180	BNC2
8	12770001	12820000	0.260265	-0.137669	ENSSSCG00000008747	NCAPG
8	12770001	12820000	0.260265	-0.137669	ENSSSCG00000008748	LCORL
8	78300001	78350000	0.259962	-0.420866	ENSSSCG00000009021	LRBA
3	91260001	91310000	0.259822	-0.250937	ENSSSCG00000051723
1	201470001	201520000	0.259594	-0.158056	ENSSSCG00000038797
1	201470001	201520000	0.259594	-0.158056	ENSSSCG00000031075
1	201470001	201520000	0.259594	-0.158056	ENSSSCG00000051482
1	201470001	201520000	0.259594	-0.158056	ENSSSCG00000043817
5	29690001	29740000	0.259069	-0.145756	ENSSSCG00000026004	MSRB3
18	18560001	18610000	0.258908	-0.242167	ENSSSCG00000016555	CPA4
18	18560001	18610000	0.258908	-0.242167	ENSSSCG00000016559	CPA2
18	18560001	18610000	0.258908	-0.242167	ENSSSCG00000016557	CPA1
18	18560001	18610000	0.258908	-0.242167	ENSSSCG00000016562	SSMEM1
2	116970001	117020000	0.258526	-0.140203	ENSSSCG00000014207	APC
1	215750001	215800000	0.258255	-0.29374	ENSSSCG00000005201	UHRF2
5	29550001	29600000	0.258218	-0.260855	ENSSSCG00000000469	LEMD3
14	76130001	76180000	0.257711	-0.15246	ENSSSCG00000010298	CFAP70
8	43090001	43140000	0.257707	-0.104967	ENSSSCG00000008853	TLL1
1	202580001	202630000	0.257518	-0.10852	ENSSSCG00000005166	MLLT3
5	34490001	34540000	0.256853	-0.203964	ENSSSCG00000000502	CNOT2
1	201480001	201530000	0.256785	-0.157545	ENSSSCG00000038797
1	201480001	201530000	0.256785	-0.157545	ENSSSCG00000031075
1	201480001	201530000	0.256785	-0.157545	ENSSSCG00000043775
1	201480001	201530000	0.256785	-0.157545	ENSSSCG00000051482
1	201480001	201530000	0.256785	-0.157545	ENSSSCG00000043817
14	66980001	67030000	0.256534	-0.273909	ENSSSCG00000036476	REEP3
1	215740001	215790000	0.256317	-0.275704	ENSSSCG00000005201	UHRF2
1	82980001	83030000	0.256187	-0.128808	ENSSSCG00000029129	RWDD2A
1	82980001	83030000	0.256187	-0.128808	ENSSSCG00000004456	PGM3
1	82980001	83030000	0.256187	-0.128808	ENSSSCG00000004457	DOP1A
1	82980001	83030000	0.256187	-0.128808	ENSSSCG00000004454	ME1
1	124080001	124130000	0.255957	-0.1487	ENSSSCG00000004663	SEMA6D
8	79520001	79570000	0.255877	-0.288994	ENSSSCG00000050872
13	113380001	113430000	0.255663	-0.252967	ENSSSCG00000023871	NAALADL2
2	74060001	74110000	0.255663	-0.126194	ENSSSCG00000046891
2	74060001	74110000	0.255663	-0.126194	ENSSSCG00000045032
8	43080001	43130000	0.25565	-0.104885	ENSSSCG00000008853	TLL1
1	130250001	130300000	0.255618	-0.14365	ENSSSCG00000004753	INO80
14	39230001	39280000	0.255581	-0.148876	ENSSSCG00000030289	PTPN11
3	96900001	96950000	0.255257	-0.240644	ENSSSCG00000008459
18	23760001	23810000	0.255104	-0.275086	ENSSSCG00000016605	LMOD2
18	23760001	23810000	0.255104	-0.275086	ENSSSCG00000016604	WASL
4	71020001	71070000	0.25494	-0.0972516	ENSSSCG00000037637	GGH
4	71020001	71070000	0.25494	-0.0972516	ENSSSCG00000034894	NKAIN3
5	20110001	20160000	0.254904	-0.536614	ENSSSCG00000048196
5	20110001	20160000	0.254904	-0.536614	ENSSSCG00000044790
5	20110001	20160000	0.254904	-0.536614	ENSSSCG00000041361
1	76850001	76900000	0.254882	-0.17835	ENSSSCG00000004392	AMD1
1	76850001	76900000	0.254882	-0.17835	ENSSSCG00000004393	GTF3C6
8	83280001	83330000	0.254216	-0.155097	ENSSSCG00000009042	OTUD4
8	83280001	83330000	0.254216	-0.155097	ENSSSCG00000009043	ABCE1
8	100580001	100630000	0.253884	-0.137462	ENSSSCG00000009083	SPRY1
8	12780001	12830000	0.253741	-0.192089	ENSSSCG00000008747	NCAPG
8	12780001	12830000	0.253741	-0.192089	ENSSSCG00000008748	LCORL
13	37640001	37690000	0.253735	-0.203255	ENSSSCG00000024417	ERC2
8	12790001	12840000	0.253543	-0.223503	ENSSSCG00000008747	NCAPG
8	12790001	12840000	0.253543	-0.223503	ENSSSCG00000008748	LCORL
5	52200001	52250000	0.253483	-0.105772	ENSSSCG00000021998
5	52200001	52250000	0.253483	-0.105772	ENSSSCG00000000585	SLCO1C1
13	133560001	133610000	0.253471	-0.110237	ENSSSCG00000033030	FBXO45
13	133560001	133610000	0.253471	-0.110237	ENSSSCG00000036536	WDR53
1	201500001	201550000	0.253348	-0.14523	ENSSSCG00000031075
1	201500001	201550000	0.253348	-0.14523	ENSSSCG00000043775
1	201500001	201550000	0.253348	-0.14523	ENSSSCG00000051482
1	201500001	201550000	0.253348	-0.14523	ENSSSCG00000043817
13	83470001	83520000	0.25308	-0.131739	ENSSSCG00000011681	TRPC1
13	83470001	83520000	0.25308	-0.131739	ENSSSCG00000011683	PAQR9
14	39300001	39350000	0.252684	-0.186564	ENSSSCG00000039130	RPL6
14	39300001	39350000	0.252684	-0.186564	ENSSSCG00000009885	HECTD4
3	96910001	96960000	0.252606	-0.257271	ENSSSCG00000008459
4	106100001	106150000	0.252318	-0.0991161	ENSSSCG00000006757	TRIM33
1	58210001	58260000	0.252183	-0.13971	ENSSSCG00000044269
2	65280001	65330000	0.251877	-0.159547	ENSSSCG00000019548	MIR181C
2	65280001	65330000	0.251877	-0.159547	ENSSSCG00000043220	ssc-mir-27a
2	65280001	65330000	0.251877	-0.159547	ENSSSCG00000018214	ssc-mir-24-1
2	65280001	65330000	0.251877	-0.159547	ENSSSCG00000019823	ssc-mir-23a
2	65280001	65330000	0.251877	-0.159547	ENSSSCG00000013758	ZSWIM4
1	124170001	124220000	0.25185	-0.217519	ENSSSCG00000049742
1	124170001	124220000	0.25185	-0.217519	ENSSSCG00000004663	SEMA6D
11	17210001	17260000	0.251772	-0.119912	ENSSSCG00000049891
1	171460001	171510000	0.251645	-0.257579	ENSSSCG00000048158
8	78170001	78220000	0.251116	-0.362489	ENSSSCG00000009021	LRBA
8	100670001	100720000	0.251033	-0.110757	ENSSSCG00000009083	SPRY1
1	202590001	202640000	0.250654	-0.122565	ENSSSCG00000005166	MLLT3
8	32990001	33040000	0.25044	-0.176857	ENSSSCG00000037305	TMEM33
14	79960001	80010000	0.250257	-0.333924	ENSSSCG00000010325	KCNMA1
18	23770001	23820000	0.250133	-0.244804	ENSSSCG00000016605	LMOD2
18	23770001	23820000	0.250133	-0.244804	ENSSSCG00000016604	WASL
3	72320001	72370000	0.249993	-0.0983691	ENSSSCG00000008332	C2orf42
3	72320001	72370000	0.249993	-0.0983691	ENSSSCG00000041317
5	55700001	55750000	0.249958	-0.112647	ENSSSCG00000035469	U6
1	201010001	201060000	0.249931	-0.147268	ENSSSCG00000045977
14	66970001	67020000	0.249853	-0.268288	ENSSSCG00000036476	REEP3
13	110320001	110370000	0.249569	-0.258379	ENSSSCG00000011750	PLD1
13	83620001	83670000	0.249476	-0.303513	ENSSSCG00000011683	PAQR9
1	130240001	130290000	0.249428	-0.143654	ENSSSCG00000004753	INO80
8	101230001	101280000	0.249394	-0.150269	ENSSSCG00000009085	NUDT6
8	101230001	101280000	0.249394	-0.150269	ENSSSCG00000009084	SPATA5
8	101230001	101280000	0.249394	-0.150269	ENSSSCG00000036213
13	132990001	133040000	0.248969	-0.181479	ENSSSCG00000011833	DLG1
8	83310001	83360000	0.248729	-0.180826	ENSSSCG00000009043	ABCE1
8	83310001	83360000	0.248729	-0.180826	ENSSSCG00000033871
1	206510001	206560000	0.248674	-0.109032	ENSSSCG00000048914
1	206510001	206560000	0.248674	-0.109032	ENSSSCG00000046665
1	206510001	206560000	0.248674	-0.109032	ENSSSCG00000046365
1	206510001	206560000	0.248674	-0.109032	ENSSSCG00000043090
8	86180001	86230000	0.24834	-0.268753	ENSSSCG00000009053	RNF150
8	79450001	79500000	0.248336	-0.229307	ENSSSCG00000035623	IQCM
14	39290001	39340000	0.248137	-0.202413	ENSSSCG00000030289	PTPN11
14	39290001	39340000	0.248137	-0.202413	ENSSSCG00000039130	RPL6
14	39290001	39340000	0.248137	-0.202413	ENSSSCG00000009885	HECTD4
1	215730001	215780000	0.248115	-0.251688	ENSSSCG00000005201	UHRF2
8	90880001	90930000	0.247877	-0.202129	ENSSSCG00000050034
14	67050001	67100000	0.247773	-0.248369	ENSSSCG00000036476	REEP3
10	14150001	14200000	0.24743	-0.112959	ENSSSCG00000021310	LIN9
13	133000001	133050000	0.247342	-0.184538	ENSSSCG00000011833	DLG1
8	78180001	78230000	0.246908	-0.403879	ENSSSCG00000009021	LRBA
6	79510001	79560000	0.246905	-0.110759	ENSSSCG00000049405
6	79510001	79560000	0.246905	-0.110759	ENSSSCG00000050609
6	91130001	91180000	0.246754	-0.101911	ENSSSCG00000040173	DLGAP3
14	67010001	67060000	0.246677	-0.228244	ENSSSCG00000036476	REEP3
8	51640001	51690000	0.246401	-0.133415	ENSSSCG00000041427
8	100190001	100240000	0.24624	-0.113081	ENSSSCG00000046065
1	171490001	171540000	0.245887	-0.208825	ENSSSCG00000048158
1	171490001	171540000	0.245887	-0.208825	ENSSSCG00000046377
8	78150001	78200000	0.245374	-0.288668	ENSSSCG00000009021	LRBA
18	18550001	18600000	0.245207	-0.242295	ENSSSCG00000016555	CPA4
18	18550001	18600000	0.245207	-0.242295	ENSSSCG00000016559	CPA2
18	18550001	18600000	0.245207	-0.242295	ENSSSCG00000016557	CPA1
13	83600001	83650000	0.244748	-0.369189	ENSSSCG00000011683	PAQR9
14	67020001	67070000	0.244608	-0.227415	ENSSSCG00000036476	REEP3
5	34450001	34500000	0.244279	-0.124657	ENSSSCG00000019421
5	34450001	34500000	0.244279	-0.124657	ENSSSCG00000000502	CNOT2
18	18430001	18480000	0.244264	-0.132689	ENSSSCG00000016556	CEP41
18	18430001	18480000	0.244264	-0.132689	ENSSSCG00000016557	CPA1
6	91140001	91190000	0.244171	-0.151031	ENSSSCG00000040173	DLGAP3
5	21260001	21310000	0.243821	-0.0988082	ENSSSCG00000000365
5	21260001	21310000	0.243821	-0.0988082	ENSSSCG00000000367
5	21260001	21310000	0.243821	-0.0988082	ENSSSCG00000000368	MMP19
5	21260001	21310000	0.243821	-0.0988082	ENSSSCG00000040825
5	21260001	21310000	0.243821	-0.0988082	ENSSSCG00000000364
5	21260001	21310000	0.243821	-0.0988082	ENSSSCG00000000366	DNAJC14
4	71040001	71090000	0.243794	-0.131052	ENSSSCG00000034894	NKAIN3
9	139240001	139290000	0.243673	-0.11387	ENSSSCG00000047015
9	139240001	139290000	0.243673	-0.11387	ENSSSCG00000050036
14	92300001	92350000	0.243307	-0.186866	ENSSSCG00000033323	UBE2D1
14	92300001	92350000	0.243307	-0.186866	ENSSSCG00000035762
8	83200001	83250000	0.243282	-0.302437	ENSSSCG00000044336
8	83200001	83250000	0.243282	-0.302437	ENSSSCG00000009042	OTUD4
13	83590001	83640000	0.243198	-0.386374	ENSSSCG00000011683	PAQR9
5	30590001	30640000	0.243193	-0.190538	ENSSSCG00000000475	IRAK3
6	119150001	119200000	0.243122	-0.171601	ENSSSCG00000030018	ZNF396
6	119150001	119200000	0.243122	-0.171601	ENSSSCG00000023276	ZNF24
1	215710001	215760000	0.242904	-0.178225	ENSSSCG00000005199	GLDC
1	215710001	215760000	0.242904	-0.178225	ENSSSCG00000005201	UHRF2
8	79410001	79460000	0.242868	-0.224115	ENSSSCG00000035623	IQCM
8	51620001	51670000	0.242565	-0.145163	ENSSSCG00000041427
14	66990001	67040000	0.242491	-0.257803	ENSSSCG00000036476	REEP3
13	132980001	133030000	0.242488	-0.190653	ENSSSCG00000011833	DLG1
2	74120001	74170000	0.242484	-0.16958	ENSSSCG00000026063	DPP9
13	83580001	83630000	0.242365	-0.399762	ENSSSCG00000011683	PAQR9
8	78160001	78210000	0.242216	-0.349861	ENSSSCG00000009021	LRBA
5	20120001	20170000	0.242077	-0.532033	ENSSSCG00000044790
5	20120001	20170000	0.242077	-0.532033	ENSSSCG00000041361
5	20120001	20170000	0.242077	-0.532033	ENSSSCG00000036953
1	58220001	58270000	0.242045	-0.108149	ENSSSCG00000044269
8	83320001	83370000	0.241995	-0.172282	ENSSSCG00000009043	ABCE1
8	83320001	83370000	0.241995	-0.172282	ENSSSCG00000033871
8	78110001	78160000	0.241921	-0.166511	ENSSSCG00000009021	LRBA
8	51630001	51680000	0.241571	-0.139962	ENSSSCG00000041427
8	78200001	78250000	0.241322	-0.448746	ENSSSCG00000009021	LRBA
4	69650001	69700000	0.241219	-0.115518	ENSSSCG00000022092	CYP7B1
5	52310001	52360000	0.240778	-0.11748	ENSSSCG00000000585	SLCO1C1
4	71030001	71080000	0.240751	-0.106081	ENSSSCG00000034894	NKAIN3
13	110410001	110460000	0.240729	-0.267682	ENSSSCG00000011751	TMEM212
13	30380001	30430000	0.240621	-0.310561	ENSSSCG00000011340	SMARCC1
13	30380001	30430000	0.240621	-0.310561	ENSSSCG00000039224	CSPG5
8	78190001	78240000	0.240584	-0.432596	ENSSSCG00000009021	LRBA
8	1640001	1690000	0.240391	-0.206782	ENSSSCG00000008692	ADD1
1	215720001	215770000	0.240321	-0.231424	ENSSSCG00000005201	UHRF2
18	18440001	18490000	0.240158	-0.113333	ENSSSCG00000016556	CEP41
18	18440001	18490000	0.240158	-0.113333	ENSSSCG00000016557	CPA1
8	20470001	20520000	0.240155	-0.143036	ENSSSCG00000008762	STIM2
1	57630001	57680000	0.239862	-0.156046	ENSSSCG00000004324
1	57630001	57680000	0.239862	-0.156046	ENSSSCG00000004322	ANKRD6
1	57630001	57680000	0.239862	-0.156046	ENSSSCG00000004328	MDN1
18	23780001	23830000	0.239773	-0.188022	ENSSSCG00000016605	LMOD2
18	23780001	23830000	0.239773	-0.188022	ENSSSCG00000016604	WASL
18	23780001	23830000	0.239773	-0.188022	ENSSSCG00000016606	ASB15
8	83290001	83340000	0.239566	-0.156904	ENSSSCG00000009043	ABCE1
13	154490001	154540000	0.23955	-0.163563	ENSSSCG00000042207
13	154490001	154540000	0.23955	-0.163563	ENSSSCG00000040347	U1
8	51650001	51700000	0.239491	-0.138282	ENSSSCG00000041427
1	215240001	215290000	0.23908	-0.11454	ENSSSCG00000005198	KDM4C
17	62420001	62470000	0.238953	-0.122596	ENSSSCG00000039677	CHRNA4
17	62420001	62470000	0.238953	-0.122596	ENSSSCG00000031746	KCNQ2
18	18570001	18620000	0.238871	-0.227535	ENSSSCG00000016555	CPA4
18	18570001	18620000	0.238871	-0.227535	ENSSSCG00000016559	CPA2
18	18570001	18620000	0.238871	-0.227535	ENSSSCG00000016563	TMEM209
18	18570001	18620000	0.238871	-0.227535	ENSSSCG00000016557	CPA1
18	18570001	18620000	0.238871	-0.227535	ENSSSCG00000016562	SSMEM1
2	65360001	65410000	0.238738	-0.303911	ENSSSCG00000013755	CCDC130
2	116960001	117010000	0.23866	-0.122754	ENSSSCG00000014207	APC
14	55860001	55910000	0.238398	-0.104353	ENSSSCG00000031680	GGPS1
14	55860001	55910000	0.238398	-0.104353	ENSSSCG00000034844
6	91120001	91170000	0.2382	-0.11531	ENSSSCG00000040173	DLGAP3
13	154500001	154550000	0.238169	-0.178803	ENSSSCG00000040347	U1
13	154500001	154550000	0.238169	-0.178803	ENSSSCG00000035590
1	98730001	98780000	0.238099	-0.103446	ENSSSCG00000004508	DYM
8	79530001	79580000	0.238057	-0.248661	ENSSSCG00000050872
6	118870001	118920000	0.238015	-0.146962	ENSSSCG00000003738	MAPRE2
1	124070001	124120000	0.238004	-0.131678	ENSSSCG00000004663	SEMA6D
9	139230001	139280000	0.237924	-0.136987	ENSSSCG00000047015
9	139230001	139280000	0.237924	-0.136987	ENSSSCG00000050036
6	53220001	53270000	0.237727	-0.153934	ENSSSCG00000003121	KPTN
6	53220001	53270000	0.237727	-0.153934	ENSSSCG00000003120	NAPA
6	53220001	53270000	0.237727	-0.153934	ENSSSCG00000029567	SLC8A2
8	51610001	51660000	0.237401	-0.140362	ENSSSCG00000041427
14	81390001	81440000	0.237378	-0.109402	ENSSSCG00000050433
14	81390001	81440000	0.237378	-0.109402	ENSSSCG00000039704
1	68460001	68510000	0.237374	-0.193181	ENSSSCG00000004361	GRIK2
13	110630001	110680000	0.237289	-0.292734	ENSSSCG00000011752	FNDC3B
3	131620001	131670000	0.237274	-0.191337	ENSSSCG00000049109
1	148820001	148870000	0.237213	-0.239066	ENSSSCG00000047797
1	100310001	100360000	0.237195	-0.233358	ENSSSCG00000004521	MRO
14	67030001	67080000	0.237194	-0.226247	ENSSSCG00000036476	REEP3
1	215700001	215750000	0.237044	-0.168632	ENSSSCG00000005199	GLDC
1	215700001	215750000	0.237044	-0.168632	ENSSSCG00000005201	UHRF2
3	96890001	96940000	0.236788	-0.246265	ENSSSCG00000008459
1	177110001	177160000	0.236777	-0.14264	ENSSSCG00000005002	MDGA2
14	67000001	67050000	0.236327	-0.237813	ENSSSCG00000036476	REEP3
14	67040001	67090000	0.236287	-0.236513	ENSSSCG00000036476	REEP3
1	201340001	201390000	0.236092	-0.145016	ENSSSCG00000047814
1	201340001	201390000	0.236092	-0.145016	ENSSSCG00000036510	IFN-DELTA-6
1	201340001	201390000	0.236092	-0.145016	ENSSSCG00000043301	IFN-ALPHA-8
1	201340001	201390000	0.236092	-0.145016	ENSSSCG00000043817
1	215690001	215740000	0.236025	-0.168071	ENSSSCG00000005199	GLDC
1	215690001	215740000	0.236025	-0.168071	ENSSSCG00000005201	UHRF2
1	201000001	201050000	0.235703	-0.116305	ENSSSCG00000045977
7	72920001	72970000	0.235617	-0.105744	ENSSSCG00000024396	NOVA1
1	76900001	76950000	0.235433	-0.144612	ENSSSCG00000004393	GTF3C6
1	76900001	76950000	0.235433	-0.144612	ENSSSCG00000004394	RPF2
13	30560001	30610000	0.235361	-0.409512	ENSSSCG00000011342	DHX30
13	30560001	30610000	0.235361	-0.409512	ENSSSCG00000011340	SMARCC1
1	76890001	76940000	0.235239	-0.129528	ENSSSCG00000004393	GTF3C6
1	76890001	76940000	0.235239	-0.129528	ENSSSCG00000004394	RPF2
8	100570001	100620000	0.235108	-0.153094	ENSSSCG00000009083	SPRY1
13	113370001	113420000	0.234824	-0.25889	ENSSSCG00000023871	NAALADL2
2	65570001	65620000	0.234746	-0.137029	ENSSSCG00000047920
1	124060001	124110000	0.234695	-0.125273	ENSSSCG00000043738
1	124060001	124110000	0.234695	-0.125273	ENSSSCG00000004663	SEMA6D
7	69110001	69160000	0.234622	-0.177889	ENSSSCG00000043721
18	18450001	18500000	0.234463	-0.10704	ENSSSCG00000016556	CEP41
18	18450001	18500000	0.234463	-0.10704	ENSSSCG00000016557	CPA1
6	52290001	52340000	0.234447	-0.243568	ENSSSCG00000038175	ssc-mir-769
6	52290001	52340000	0.234447	-0.243568	ENSSSCG00000038688	PGLYRP1
6	52290001	52340000	0.234447	-0.243568	ENSSSCG00000046511
6	52290001	52340000	0.234447	-0.243568	ENSSSCG00000045937
6	52290001	52340000	0.234447	-0.243568	ENSSSCG00000003100	CCDC61
6	118880001	118930000	0.234317	-0.13823	ENSSSCG00000003738	MAPRE2
3	33930001	33980000	0.234017	-0.32112	ENSSSCG00000007909	ABAT
13	110640001	110690000	0.233795	-0.276787	ENSSSCG00000011752	FNDC3B
1	98710001	98760000	0.233592	-0.156711	ENSSSCG00000004508	DYM
14	79950001	80000000	0.233428	-0.319868	ENSSSCG00000010325	KCNMA1
5	29540001	29590000	0.23325	-0.233862	ENSSSCG00000030998	WIF1
1	194990001	195040000	0.233092	-0.104893	ENSSSCG00000034726	KCNH5
1	76860001	76910000	0.232695	-0.189463	ENSSSCG00000004392	AMD1
1	76860001	76910000	0.232695	-0.189463	ENSSSCG00000004393	GTF3C6
13	110620001	110670000	0.232648	-0.283182	ENSSSCG00000011752	FNDC3B
8	78310001	78360000	0.232552	-0.401606	ENSSSCG00000009021	LRBA
4	80340001	80390000	0.232519	-0.174188	ENSSSCG00000036962
1	36630001	36680000	0.232316	-0.19336	ENSSSCG00000045632	CENPW
13	110420001	110470000	0.231961	-0.279759	ENSSSCG00000011751	TMEM212
5	34500001	34550000	0.231881	-0.199449	ENSSSCG00000000502	CNOT2
13	90890001	90940000	0.231796	-0.104228	ENSSSCG00000022706	ERICH6
14	63630001	63680000	0.231511	-0.100729	ENSSSCG00000010212
7	69120001	69170000	0.231281	-0.184356	ENSSSCG00000043721
1	82970001	83020000	0.231211	-0.134388	ENSSSCG00000029129	RWDD2A
1	82970001	83020000	0.231211	-0.134388	ENSSSCG00000004456	PGM3
1	82970001	83020000	0.231211	-0.134388	ENSSSCG00000004454	ME1
13	154510001	154560000	0.231127	-0.165193	ENSSSCG00000035590
2	65650001	65700000	0.231103	-0.126377	ENSSSCG00000047920
1	71840001	71890000	0.230907	-0.185008	ENSSSCG00000038975
8	83190001	83240000	0.230736	-0.314331	ENSSSCG00000044336
14	63640001	63690000	0.230669	-0.104026	ENSSSCG00000010212
3	91250001	91300000	0.230387	-0.208801	ENSSSCG00000051723
1	248070001	248120000	0.230305	-0.169052	ENSSSCG00000031592	ZNF462
3	131610001	131660000	0.230161	-0.163276	ENSSSCG00000049109
2	139520001	139570000	0.230013	-0.102914	ENSSSCG00000032423	SPOCK1
18	18420001	18470000	0.229928	-0.1619	ENSSSCG00000016556	CEP41
18	18420001	18470000	0.229928	-0.1619	ENSSSCG00000016557	CPA1
13	78620001	78670000	0.229902	-0.113215	ENSSSCG00000031721	SOX14
6	119220001	119270000	0.229687	-0.240824	ENSSSCG00000038859	INO80C
8	90840001	90890000	0.229473	-0.236698	ENSSSCG00000050034
8	90840001	90890000	0.229473	-0.236698	ENSSSCG00000051283
8	82890001	82940000	0.229444	-0.159565	ENSSSCG00000050119
8	82890001	82940000	0.229444	-0.159565	ENSSSCG00000009040	SMAD1
1	76880001	76930000	0.229307	-0.173243	ENSSSCG00000004393	GTF3C6
1	76880001	76930000	0.229307	-0.173243	ENSSSCG00000004394	RPF2
9	127780001	127830000	0.229273	-0.17191	ENSSSCG00000015577	ODR4
13	19190001	19240000	0.229168	-0.157086	ENSSSCG00000039802	FBXL2
13	19190001	19240000	0.229168	-0.157086	ENSSSCG00000011235	UBP1
8	1650001	1700000	0.229068	-0.199962	ENSSSCG00000008692	ADD1
7	72930001	72980000	0.229065	-0.0967797	ENSSSCG00000024396	NOVA1
14	76120001	76170000	0.228911	-0.183052	ENSSSCG00000010298	CFAP70
14	15880001	15930000	0.228881	-0.100585	ENSSSCG00000032475	CEP44
14	15880001	15930000	0.228881	-0.100585	ENSSSCG00000009702	FBXO8
1	36610001	36660000	0.228658	-0.195242	ENSSSCG00000045632	CENPW
14	39220001	39270000	0.228387	-0.118917	ENSSSCG00000030289	PTPN11
8	85300001	85350000	0.228216	-0.417944	ENSSSCG00000009050	INPP4B
6	53210001	53260000	0.228057	-0.171696	ENSSSCG00000003121	KPTN
6	53210001	53260000	0.228057	-0.171696	ENSSSCG00000003120	NAPA
6	53210001	53260000	0.228057	-0.171696	ENSSSCG00000029567	SLC8A2
8	78500001	78550000	0.227687	-0.172679	ENSSSCG00000009021	LRBA
14	76110001	76160000	0.227493	-0.244683	ENSSSCG00000010298	CFAP70
7	72490001	72540000	0.227373	-0.145458	ENSSSCG00000047746
8	78100001	78150000	0.227319	-0.159851	ENSSSCG00000009021	LRBA
8	43010001	43060000	0.227305	-0.13615	ENSSSCG00000008853	TLL1
14	39210001	39260000	0.226912	-0.102315	ENSSSCG00000030289	PTPN11
7	69100001	69150000	0.226629	-0.149975	ENSSSCG00000043721
6	53550001	53600000	0.226575	-0.164857	ENSSSCG00000003123	BSPH1
6	53550001	53600000	0.226575	-0.164857	ENSSSCG00000003125	ELSPBP1
6	79300001	79350000	0.226273	-0.185252	ENSSSCG00000003512	EIF4G3
18	23790001	23840000	0.22627	-0.14781	ENSSSCG00000016605	LMOD2
18	23790001	23840000	0.22627	-0.14781	ENSSSCG00000016606	ASB15
8	78400001	78450000	0.226219	-0.338484	ENSSSCG00000009021	LRBA
1	200990001	201040000	0.226129	-0.117154	ENSSSCG00000045977
6	118860001	118910000	0.226027	-0.148521	ENSSSCG00000003738	MAPRE2
14	55850001	55900000	0.225794	-0.123814	ENSSSCG00000031680	GGPS1
14	55850001	55900000	0.225794	-0.123814	ENSSSCG00000034844
13	110600001	110650000	0.225789	-0.292696	ENSSSCG00000011752	FNDC3B
13	110590001	110640000	0.225739	-0.297396	ENSSSCG00000011752	FNDC3B
13	83610001	83660000	0.225683	-0.334374	ENSSSCG00000011683	PAQR9
1	82960001	83010000	0.225607	-0.125028	ENSSSCG00000029129	RWDD2A
1	82960001	83010000	0.225607	-0.125028	ENSSSCG00000004456	PGM3
1	82960001	83010000	0.225607	-0.125028	ENSSSCG00000004454	ME1
2	74050001	74100000	0.225533	-0.132651	ENSSSCG00000046891
2	74050001	74100000	0.225533	-0.132651	ENSSSCG00000045032
3	131600001	131650000	0.225331	-0.123273	ENSSSCG00000047579
3	131600001	131650000	0.225331	-0.123273	ENSSSCG00000049109
8	77770001	77820000	0.225016	-0.139893	ENSSSCG00000009018	SH3D19
6	78160001	78210000	0.224938	-0.163313	ENSSSCG00000035365	RNF186
6	78160001	78210000	0.224938	-0.163313	ENSSSCG00000043707
6	78160001	78210000	0.224938	-0.163313	ENSSSCG00000027489	TMCO4
7	72900001	72950000	0.224879	-0.122501	ENSSSCG00000024396	NOVA1
1	223650001	223700000	0.22483	-0.124676	ENSSSCG00000047862
1	223650001	223700000	0.22483	-0.124676	ENSSSCG00000005255
1	215250001	215300000	0.224799	-0.133693	ENSSSCG00000005198	KDM4C
13	83480001	83530000	0.224764	-0.159274	ENSSSCG00000011681	TRPC1
13	83480001	83530000	0.224764	-0.159274	ENSSSCG00000011683	PAQR9
8	79440001	79490000	0.224632	-0.193986	ENSSSCG00000035623	IQCM
13	30370001	30420000	0.224586	-0.314357	ENSSSCG00000011340	SMARCC1
13	30370001	30420000	0.224586	-0.314357	ENSSSCG00000039224	CSPG5
1	205900001	205950000	0.224583	-0.370312	ENSSSCG00000050114
1	205900001	205950000	0.224583	-0.370312	ENSSSCG00000005180	BNC2
8	83500001	83550000	0.224446	-0.127655	ENSSSCG00000041907
7	72500001	72550000	0.224436	-0.124983	ENSSSCG00000047746
7	72370001	72420000	0.224429	-0.344579	ENSSSCG00000046557
1	216200001	216250000	0.224352	-0.104274	ENSSSCG00000005206	MLANA
1	216200001	216250000	0.224352	-0.104274	ENSSSCG00000005205	KIAA2026
18	18270001	18320000	0.224317	-0.156885	ENSSSCG00000016553	COPG2
1	98700001	98750000	0.224282	-0.179229	ENSSSCG00000004508	DYM
13	30060001	30110000	0.224166	-0.167701	ENSSSCG00000024513	KLHL18
13	30060001	30110000	0.224166	-0.167701	ENSSSCG00000040510	KIF9
13	154480001	154530000	0.223913	-0.126902	ENSSSCG00000042207
13	154480001	154530000	0.223913	-0.126902	ENSSSCG00000040347	U1
13	113360001	113410000	0.223906	-0.251895	ENSSSCG00000023871	NAALADL2
2	65540001	65590000	0.223879	-0.161812	ENSSSCG00000051044
7	33840001	33890000	0.223697	-0.341018	ENSSSCG00000051766
7	33840001	33890000	0.223697	-0.341018	ENSSSCG00000037507	BTBD9
1	36620001	36670000	0.223565	-0.185509	ENSSSCG00000045632	CENPW
9	111420001	111470000	0.223258	-0.179998	ENSSSCG00000049521
9	111420001	111470000	0.223258	-0.179998	ENSSSCG00000047472
8	1660001	1710000	0.223203	-0.178038	ENSSSCG00000008692	ADD1
1	65270001	65320000	0.223038	-0.583062	ENSSSCG00000047707
13	150390001	150440000	0.222987	-0.331104	ENSSSCG00000011937	MORC1
8	78350001	78400000	0.222787	-0.260368	ENSSSCG00000009022	MAB21L2
8	78350001	78400000	0.222787	-0.260368	ENSSSCG00000009021	LRBA
18	17560001	17610000	0.22275	-0.135054	ENSSSCG00000016549	MKLN1
3	107910001	107960000	0.222717	-0.0981561	ENSSSCG00000008521	SRD5A2
7	46510001	46560000	0.222705	-0.258925	ENSSSCG00000047312
7	46510001	46560000	0.222705	-0.258925	ENSSSCG00000002622	TMEM14A
7	46510001	46560000	0.222705	-0.258925	ENSSSCG00000002623	GSTA1
1	124020001	124070000	0.222638	-0.176139	ENSSSCG00000043738
1	124020001	124070000	0.222638	-0.176139	ENSSSCG00000004663	SEMA6D
13	30350001	30400000	0.222612	-0.267036	ENSSSCG00000039224	CSPG5
5	27080001	27130000	0.222456	-0.0964166	ENSSSCG00000000457	USP15
5	27080001	27130000	0.222456	-0.0964166	ENSSSCG00000000458	MON2
9	127790001	127840000	0.222444	-0.177356	ENSSSCG00000015577	ODR4
1	215270001	215320000	0.222289	-0.173054	ENSSSCG00000005198	KDM4C

## Sheet: Table S6
Table S6. List of regions under selection for adaptation to frigid environments and enumeration of the genes within such regions
Chr	Start	End	FST	XP-EHH	Ensembl id	Gene name
6	52400001	52450000	0.637108	-0.293496	ENSSSCG00000057804
6	52400001	52450000	0.637108	-0.293496	ENSSSCG00000003102
6	52400001	52450000	0.637108	-0.293496	ENSSSCG00000003098	PPP5C
6	52400001	52450000	0.637108	-0.293496	ENSSSCG00000057046
6	52410001	52460000	0.632413	-0.298152	ENSSSCG00000057804
6	52410001	52460000	0.632413	-0.298152	ENSSSCG00000003102
6	52410001	52460000	0.632413	-0.298152	ENSSSCG00000031469
6	52410001	52460000	0.632413	-0.298152	ENSSSCG00000057046
6	52550001	52600000	0.628854	-0.502986	ENSSSCG00000022280	DACT3
6	52550001	52600000	0.628854	-0.502986	ENSSSCG00000026152	PRKD2
6	52420001	52470000	0.624227	-0.326681	ENSSSCG00000057804
6	52420001	52470000	0.624227	-0.326681	ENSSSCG00000003102
6	52420001	52470000	0.624227	-0.326681	ENSSSCG00000031469
6	52540001	52590000	0.621301	-0.539306	ENSSSCG00000022280	DACT3
6	52540001	52590000	0.621301	-0.539306	ENSSSCG00000026152	PRKD2
6	52560001	52610000	0.615599	-0.470609	ENSSSCG00000003104	STRN4
6	52560001	52610000	0.615599	-0.470609	ENSSSCG00000026152	PRKD2
6	52530001	52580000	0.608987	-0.554275	ENSSSCG00000022068	GNG8
6	52530001	52580000	0.608987	-0.554275	ENSSSCG00000022280	DACT3
6	52530001	52580000	0.608987	-0.554275	ENSSSCG00000026152	PRKD2
6	52440001	52490000	0.607952	-0.414265	ENSSSCG00000031469
6	52440001	52490000	0.607952	-0.414265	ENSSSCG00000033830	CCDC8
6	52570001	52620000	0.60414	-0.419258	ENSSSCG00000003104	STRN4
6	52570001	52620000	0.60414	-0.419258	ENSSSCG00000026152	PRKD2
6	52520001	52570000	0.59485	-0.548644	ENSSSCG00000022068	GNG8
6	52520001	52570000	0.59485	-0.548644	ENSSSCG00000022280	DACT3
6	52520001	52570000	0.59485	-0.548644	ENSSSCG00000026602	PTGIR
6	52520001	52570000	0.59485	-0.548644	ENSSSCG00000026152	PRKD2
6	52450001	52500000	0.59364	-0.438149	ENSSSCG00000031469
6	52450001	52500000	0.59364	-0.438149	ENSSSCG00000033830	CCDC8
6	52460001	52510000	0.581492	-0.450565	ENSSSCG00000031469
6	52460001	52510000	0.581492	-0.450565	ENSSSCG00000033830	CCDC8
6	52460001	52510000	0.581492	-0.450565	ENSSSCG00000022545	CALM3
6	52580001	52630000	0.574086	-0.388878	ENSSSCG00000003103	FKRP
6	52580001	52630000	0.574086	-0.388878	ENSSSCG00000003104	STRN4
6	52580001	52630000	0.574086	-0.388878	ENSSSCG00000026152	PRKD2
6	52470001	52520000	0.569064	-0.462778	ENSSSCG00000033830	CCDC8
6	52470001	52520000	0.569064	-0.462778	ENSSSCG00000022545	CALM3
6	52590001	52640000	0.561492	-0.384809	ENSSSCG00000003103	FKRP
6	52590001	52640000	0.561492	-0.384809	ENSSSCG00000003104	STRN4
6	52590001	52640000	0.561492	-0.384809	ENSSSCG00000026152	PRKD2
5	53000001	53050000	0.535924	-0.190934	ENSSSCG00000054465
6	52600001	52650000	0.529176	-0.430173	ENSSSCG00000003103	FKRP
6	52600001	52650000	0.529176	-0.430173	ENSSSCG00000003104	STRN4
6	52600001	52650000	0.529176	-0.430173	ENSSSCG00000003105	SLC1A5
2	65230001	65280000	0.521171	-0.234308	ENSSSCG00000013762	PODNL1
2	65230001	65280000	0.521171	-0.234308	ENSSSCG00000013759	NANOS3
2	65230001	65280000	0.521171	-0.234308	ENSSSCG00000019730	ssc-mir-181d
2	65230001	65280000	0.521171	-0.234308	ENSSSCG00000019548	MIR181C
2	65230001	65280000	0.521171	-0.234308	ENSSSCG00000013761	CC2D1A
2	65230001	65280000	0.521171	-0.234308	ENSSSCG00000013760
15	62040001	62090000	0.518062	-0.111063	ENSSSCG00000022671	GALNT13
6	52610001	52660000	0.51695	-0.442205	ENSSSCG00000003103	FKRP
6	52610001	52660000	0.51695	-0.442205	ENSSSCG00000003104	STRN4
6	52610001	52660000	0.51695	-0.442205	ENSSSCG00000003105	SLC1A5
2	65190001	65240000	0.515304	-0.2223	ENSSSCG00000013762	PODNL1
2	65190001	65240000	0.515304	-0.2223	ENSSSCG00000013764	RFX1
2	65190001	65240000	0.515304	-0.2223	ENSSSCG00000013763	DCAF15
2	65190001	65240000	0.515304	-0.2223	ENSSSCG00000013761	CC2D1A
2	65200001	65250000	0.514271	-0.222894	ENSSSCG00000013762	PODNL1
2	65200001	65250000	0.514271	-0.222894	ENSSSCG00000013764	RFX1
2	65200001	65250000	0.514271	-0.222894	ENSSSCG00000013763	DCAF15
2	65200001	65250000	0.514271	-0.222894	ENSSSCG00000013761	CC2D1A
2	65220001	65270000	0.513612	-0.235708	ENSSSCG00000013762	PODNL1
2	65220001	65270000	0.513612	-0.235708	ENSSSCG00000013761	CC2D1A
2	65220001	65270000	0.513612	-0.235708	ENSSSCG00000013760
4	52230001	52280000	0.507885	-0.156037	ENSSSCG00000006149	RALYL
2	65210001	65260000	0.5073	-0.233039	ENSSSCG00000013762	PODNL1
2	65210001	65260000	0.5073	-0.233039	ENSSSCG00000013763	DCAF15
2	65210001	65260000	0.5073	-0.233039	ENSSSCG00000013761	CC2D1A
2	65210001	65260000	0.5073	-0.233039	ENSSSCG00000013760
8	83440001	83490000	0.506953	-0.199575	ENSSSCG00000041791
8	83440001	83490000	0.506953	-0.199575	ENSSSCG00000060658
6	52330001	52380000	0.506274	-0.309013	ENSSSCG00000046511
6	52330001	52380000	0.506274	-0.309013	ENSSSCG00000003101	HIF3A
6	52330001	52380000	0.506274	-0.309013	ENSSSCG00000003098	PPP5C
13	119940001	119990000	0.505455	-0.14633	ENSSSCG00000041424
13	119930001	119980000	0.502311	-0.141957	ENSSSCG00000041424
2	65240001	65290000	0.500151	-0.23893	ENSSSCG00000013759	NANOS3
2	65240001	65290000	0.500151	-0.23893	ENSSSCG00000019730	ssc-mir-181d
2	65240001	65290000	0.500151	-0.23893	ENSSSCG00000019548	MIR181C
2	65240001	65290000	0.500151	-0.23893	ENSSSCG00000013761	CC2D1A
2	65240001	65290000	0.500151	-0.23893	ENSSSCG00000013760
4	52240001	52290000	0.487606	-0.182807	ENSSSCG00000006149	RALYL
4	52220001	52270000	0.48578	-0.109542	ENSSSCG00000006149	RALYL
14	66640001	66690000	0.480801	-0.345908	ENSSSCG00000010226	JMJD1C
2	65250001	65300000	0.479983	-0.218456	ENSSSCG00000013759	NANOS3
2	65250001	65300000	0.479983	-0.218456	ENSSSCG00000019730	ssc-mir-181d
2	65250001	65300000	0.479983	-0.218456	ENSSSCG00000019548	MIR181C
2	65250001	65300000	0.479983	-0.218456	ENSSSCG00000013761	CC2D1A
2	65250001	65300000	0.479983	-0.218456	ENSSSCG00000013760
6	52620001	52670000	0.475919	-0.421749	ENSSSCG00000003103	FKRP
6	52620001	52670000	0.475919	-0.421749	ENSSSCG00000003104	STRN4
6	52620001	52670000	0.475919	-0.421749	ENSSSCG00000003105	SLC1A5
1	184520001	184570000	0.475674	-0.115267	ENSSSCG00000005056	DLGAP5
8	83450001	83500000	0.474207	-0.18845	ENSSSCG00000041791
8	83450001	83500000	0.474207	-0.18845	ENSSSCG00000060658
4	52210001	52260000	0.473924	-0.130551	ENSSSCG00000006149	RALYL
14	66630001	66680000	0.473269	-0.328509	ENSSSCG00000024081	NRBF2
14	66630001	66680000	0.473269	-0.328509	ENSSSCG00000062855
14	66630001	66680000	0.473269	-0.328509	ENSSSCG00000010226	JMJD1C
4	52200001	52250000	0.473086	-0.146467	ENSSSCG00000006149	RALYL
2	65180001	65230000	0.472875	-0.249323	ENSSSCG00000013764	RFX1
2	65180001	65230000	0.472875	-0.249323	ENSSSCG00000013763	DCAF15
2	65170001	65220000	0.471801	-0.268147	ENSSSCG00000045290
2	65170001	65220000	0.471801	-0.268147	ENSSSCG00000013764	RFX1
2	65170001	65220000	0.471801	-0.268147	ENSSSCG00000013763	DCAF15
5	21320001	21370000	0.471253	-0.197048	ENSSSCG00000037597	CDK2
5	21320001	21370000	0.471253	-0.197048	ENSSSCG00000040825	PYM1
5	21320001	21370000	0.471253	-0.197048	ENSSSCG00000000370	DGKA
5	21320001	21370000	0.471253	-0.197048	ENSSSCG00000000371	PMEL
14	66650001	66700000	0.471058	-0.376382	ENSSSCG00000010226	JMJD1C
14	66660001	66710000	0.468594	-0.38965	ENSSSCG00000010226	JMJD1C
13	110350001	110400000	0.466563	-0.331004	ENSSSCG00000011750	PLD1
4	52250001	52300000	0.463574	-0.196781	ENSSSCG00000006149	RALYL
2	65160001	65210000	0.460845	-0.271898	ENSSSCG00000045290
2	65160001	65210000	0.460845	-0.271898	ENSSSCG00000013765	RLN3
2	65160001	65210000	0.460845	-0.271898	ENSSSCG00000013764	RFX1
2	65160001	65210000	0.460845	-0.271898	ENSSSCG00000013763	DCAF15
14	66620001	66670000	0.459184	-0.307907	ENSSSCG00000024081	NRBF2
14	66620001	66670000	0.459184	-0.307907	ENSSSCG00000062855
14	66620001	66670000	0.459184	-0.307907	ENSSSCG00000010226	JMJD1C
14	66800001	66850000	0.457998	-0.0991308	ENSSSCG00000018370	ssc-mir-1296
14	66800001	66850000	0.457998	-0.0991308	ENSSSCG00000010226	JMJD1C
6	57270001	57320000	0.457964	-0.130956	ENSSSCG00000058328
5	21310001	21360000	0.45442	-0.162613	ENSSSCG00000040825	PYM1
5	21310001	21360000	0.45442	-0.162613	ENSSSCG00000000370	DGKA
5	21310001	21360000	0.45442	-0.162613	ENSSSCG00000000371	PMEL
4	52260001	52310000	0.454027	-0.193621	ENSSSCG00000006149	RALYL
5	53010001	53060000	0.453496	-0.16371	ENSSSCG00000054465
5	53010001	53060000	0.453496	-0.16371	ENSSSCG00000054969
6	52630001	52680000	0.449108	-0.401245	ENSSSCG00000003103	FKRP
6	52630001	52680000	0.449108	-0.401245	ENSSSCG00000003105	SLC1A5
13	110360001	110410000	0.44843	-0.321811	ENSSSCG00000011750	PLD1
1	187290001	187340000	0.447678	-0.0991194	ENSSSCG00000022299	ACTR10
14	66670001	66720000	0.447493	-0.359081	ENSSSCG00000010226	JMJD1C
8	78260001	78310000	0.446506	-0.200371	ENSSSCG00000009021	LRBA
5	21330001	21380000	0.445566	-0.228603	ENSSSCG00000037597	CDK2
5	21330001	21380000	0.445566	-0.228603	ENSSSCG00000000370	DGKA
5	21330001	21380000	0.445566	-0.228603	ENSSSCG00000000371	PMEL
14	66610001	66660000	0.443922	-0.294473	ENSSSCG00000024081	NRBF2
14	66610001	66660000	0.443922	-0.294473	ENSSSCG00000062855
14	66610001	66660000	0.443922	-0.294473	ENSSSCG00000010226	JMJD1C
5	21300001	21350000	0.441754	-0.118134	ENSSSCG00000040825	PYM1
5	21300001	21350000	0.441754	-0.118134	ENSSSCG00000000370	DGKA
14	66790001	66840000	0.441152	-0.119764	ENSSSCG00000018370	ssc-mir-1296
14	66790001	66840000	0.441152	-0.119764	ENSSSCG00000010226	JMJD1C
14	66910001	66960000	0.441051	-0.178467	ENSSSCG00000054643
14	66910001	66960000	0.441051	-0.178467	ENSSSCG00000051817
14	66910001	66960000	0.441051	-0.178467	ENSSSCG00000056605
14	66910001	66960000	0.441051	-0.178467	ENSSSCG00000053179
14	66910001	66960000	0.441051	-0.178467	ENSSSCG00000010226	JMJD1C
8	78270001	78320000	0.43906	-0.264553	ENSSSCG00000009021	LRBA
6	52320001	52370000	0.437093	-0.294429	ENSSSCG00000038688	PGLYRP1
6	52320001	52370000	0.437093	-0.294429	ENSSSCG00000046511
6	52320001	52370000	0.437093	-0.294429	ENSSSCG00000003101	HIF3A
14	66900001	66950000	0.436379	-0.185765	ENSSSCG00000054643
14	66900001	66950000	0.436379	-0.185765	ENSSSCG00000051817
14	66900001	66950000	0.436379	-0.185765	ENSSSCG00000053179
14	66900001	66950000	0.436379	-0.185765	ENSSSCG00000010226	JMJD1C
4	52270001	52320000	0.435544	-0.198246	ENSSSCG00000006149	RALYL
2	65830001	65880000	0.435359	-0.28779	ENSSSCG00000013754	CACNA1A
8	78250001	78300000	0.434785	-0.231592	ENSSSCG00000009021	LRBA
14	66770001	66820000	0.434226	-0.147405	ENSSSCG00000018370	ssc-mir-1296
14	66770001	66820000	0.434226	-0.147405	ENSSSCG00000010226	JMJD1C
4	52190001	52240000	0.434115	-0.139712	ENSSSCG00000006149	RALYL
2	65840001	65890000	0.432877	-0.251412	ENSSSCG00000013754	CACNA1A
8	83430001	83480000	0.431955	-0.212402	ENSSSCG00000041791
8	83430001	83480000	0.431955	-0.212402	ENSSSCG00000060658
8	83430001	83480000	0.431955	-0.212402	ENSSSCG00000033871	ANAPC10
1	187280001	187330000	0.431089	-0.102083	ENSSSCG00000022299	ACTR10
14	66890001	66940000	0.429845	-0.155163	ENSSSCG00000054643
14	66890001	66940000	0.429845	-0.155163	ENSSSCG00000010226	JMJD1C
14	66780001	66830000	0.429834	-0.137686	ENSSSCG00000018370	ssc-mir-1296
14	66780001	66830000	0.429834	-0.137686	ENSSSCG00000010226	JMJD1C
2	65260001	65310000	0.429454	-0.180987	ENSSSCG00000013759	NANOS3
2	65260001	65310000	0.429454	-0.180987	ENSSSCG00000019730	ssc-mir-181d
2	65260001	65310000	0.429454	-0.180987	ENSSSCG00000019548	MIR181C
2	65260001	65310000	0.429454	-0.180987	ENSSSCG00000055091
2	65260001	65310000	0.429454	-0.180987	ENSSSCG00000018214	ssc-mir-24-1
2	65260001	65310000	0.429454	-0.180987	ENSSSCG00000019823	ssc-mir-23a
2	65260001	65310000	0.429454	-0.180987	ENSSSCG00000043220	ssc-mir-27a
2	65260001	65310000	0.429454	-0.180987	ENSSSCG00000013760
14	66700001	66750000	0.42927	-0.226514	ENSSSCG00000010226	JMJD1C
14	66680001	66730000	0.429182	-0.31548	ENSSSCG00000010226	JMJD1C
5	56550001	56600000	0.427647	-0.21942	ENSSSCG00000000599	DERA
8	68210001	68260000	0.426618	-0.178962	ENSSSCG00000057792
8	68210001	68260000	0.426618	-0.178962	ENSSSCG00000059630
2	74850001	74900000	0.425954	-0.205526	ENSSSCG00000013495	ZFR2
1	184530001	184580000	0.425383	-0.130665	ENSSSCG00000005056	DLGAP5
13	110340001	110390000	0.424286	-0.323181	ENSSSCG00000011750	PLD1
13	37670001	37720000	0.423188	-0.190274	ENSSSCG00000024417	ERC2
14	66710001	66760000	0.422982	-0.192605	ENSSSCG00000010226	JMJD1C
14	66600001	66650000	0.422879	-0.306927	ENSSSCG00000024081	NRBF2
14	66600001	66650000	0.422879	-0.306927	ENSSSCG00000062855
14	66600001	66650000	0.422879	-0.306927	ENSSSCG00000010226	JMJD1C
14	66920001	66970000	0.422256	-0.19083	ENSSSCG00000054643
14	66920001	66970000	0.422256	-0.19083	ENSSSCG00000051817
14	66920001	66970000	0.422256	-0.19083	ENSSSCG00000056605
14	66920001	66970000	0.422256	-0.19083	ENSSSCG00000053179
14	66920001	66970000	0.422256	-0.19083	ENSSSCG00000010226	JMJD1C
14	66920001	66970000	0.422256	-0.19083	ENSSSCG00000036476	REEP3
8	68200001	68250000	0.422189	-0.193814	ENSSSCG00000057792
8	68200001	68250000	0.422189	-0.193814	ENSSSCG00000059630
14	66880001	66930000	0.421251	-0.109709	ENSSSCG00000010226	JMJD1C
2	65150001	65200000	0.421228	-0.272081	ENSSSCG00000045290
2	65150001	65200000	0.421228	-0.272081	ENSSSCG00000013765	RLN3
2	65150001	65200000	0.421228	-0.272081	ENSSSCG00000013764	RFX1
14	66690001	66740000	0.419563	-0.271898	ENSSSCG00000010226	JMJD1C
2	65850001	65900000	0.417696	-0.214894	ENSSSCG00000013754	CACNA1A
1	202500001	202550000	0.417463	-0.101338	ENSSSCG00000005166	MLLT3
13	110370001	110420000	0.417436	-0.292796	ENSSSCG00000011751	TMEM212
13	110370001	110420000	0.417436	-0.292796	ENSSSCG00000011750	PLD1
2	65820001	65870000	0.41739	-0.318621	ENSSSCG00000013754	CACNA1A
6	52640001	52690000	0.41434	-0.38869	ENSSSCG00000003105	SLC1A5
1	201140001	201190000	0.410612	-0.250064	ENSSSCG00000062309
13	37680001	37730000	0.409219	-0.149289	ENSSSCG00000024417	ERC2
14	66720001	66770000	0.408789	-0.173292	ENSSSCG00000010226	JMJD1C
8	78240001	78290000	0.407478	-0.259954	ENSSSCG00000009021	LRBA
13	110380001	110430000	0.406884	-0.276184	ENSSSCG00000011751	TMEM212
14	62550001	62600000	0.406494	-0.169994	ENSSSCG00000061874
14	62550001	62600000	0.406494	-0.169994	ENSSSCG00000039215	PHYHIPL
14	62550001	62600000	0.406494	-0.169994	ENSSSCG00000010209	FAM13C
14	62540001	62590000	0.405977	-0.176116	ENSSSCG00000061874
14	62540001	62590000	0.405977	-0.176116	ENSSSCG00000039215	PHYHIPL
14	62540001	62590000	0.405977	-0.176116	ENSSSCG00000010209	FAM13C
3	72260001	72310000	0.405222	-0.0983847	ENSSSCG00000044541
3	72260001	72310000	0.405222	-0.0983847	ENSSSCG00000023409	TIA1
3	72260001	72310000	0.405222	-0.0983847	ENSSSCG00000008332	C2orf42
14	62560001	62610000	0.404046	-0.126614	ENSSSCG00000039215	PHYHIPL
14	62560001	62610000	0.404046	-0.126614	ENSSSCG00000010209	FAM13C
5	93830001	93880000	0.403698	-0.119966	ENSSSCG00000058437
6	57280001	57330000	0.403362	-0.139725	ENSSSCG00000058328
14	66730001	66780000	0.402282	-0.15862	ENSSSCG00000010226	JMJD1C
2	65860001	65910000	0.401289	-0.171124	ENSSSCG00000013753	IER2
2	65860001	65910000	0.401289	-0.171124	ENSSSCG00000013754	CACNA1A
8	68230001	68280000	0.401183	-0.106516	ENSSSCG00000057792
8	68230001	68280000	0.401183	-0.106516	ENSSSCG00000054566
5	52550001	52600000	0.401075	-0.227887	ENSSSCG00000028662	PDE3A
5	52240001	52290000	0.400356	-0.106321	ENSSSCG00000000585	SLCO1C1
14	66740001	66790000	0.400349	-0.147443	ENSSSCG00000010226	JMJD1C
14	76180001	76230000	0.399643	-0.27181	ENSSSCG00000010299	ANXA7
14	76180001	76230000	0.399643	-0.27181	ENSSSCG00000010298	CFAP70
2	65140001	65190000	0.399248	-0.254579	ENSSSCG00000045290
2	65140001	65190000	0.399248	-0.254579	ENSSSCG00000013765	RLN3
2	65140001	65190000	0.399248	-0.254579	ENSSSCG00000013764	RFX1
2	65140001	65190000	0.399248	-0.254579	ENSSSCG00000013766	IL27RA
1	184540001	184590000	0.398835	-0.157119	ENSSSCG00000005056	DLGAP5
14	66750001	66800000	0.398602	-0.141981	ENSSSCG00000010226	JMJD1C
14	66930001	66980000	0.398575	-0.201869	ENSSSCG00000054643
14	66930001	66980000	0.398575	-0.201869	ENSSSCG00000051817
14	66930001	66980000	0.398575	-0.201869	ENSSSCG00000056605
14	66930001	66980000	0.398575	-0.201869	ENSSSCG00000053179
14	66930001	66980000	0.398575	-0.201869	ENSSSCG00000036476	REEP3
14	62530001	62580000	0.397773	-0.146208	ENSSSCG00000061874
14	62530001	62580000	0.397773	-0.146208	ENSSSCG00000039215	PHYHIPL
14	62530001	62580000	0.397773	-0.146208	ENSSSCG00000010209	FAM13C
13	37660001	37710000	0.397086	-0.241189	ENSSSCG00000024417	ERC2
14	66590001	66640000	0.396669	-0.33967	ENSSSCG00000024081	NRBF2
14	66590001	66640000	0.396669	-0.33967	ENSSSCG00000062855
5	52230001	52280000	0.393611	-0.117013	ENSSSCG00000000585	SLCO1C1
14	76170001	76220000	0.393538	-0.267052	ENSSSCG00000010299	ANXA7
14	76170001	76220000	0.393538	-0.267052	ENSSSCG00000010298	CFAP70
8	78230001	78280000	0.393421	-0.304044	ENSSSCG00000009021	LRBA
2	74350001	74400000	0.393385	-0.120037	ENSSSCG00000013511	HDGFL2
2	74350001	74400000	0.393385	-0.120037	ENSSSCG00000013510	UBXN6
2	74350001	74400000	0.393385	-0.120037	ENSSSCG00000013509	CHAF1A
8	68220001	68270000	0.393378	-0.145884	ENSSSCG00000057792
8	68220001	68270000	0.393378	-0.145884	ENSSSCG00000059630
8	68190001	68240000	0.393136	-0.217143	ENSSSCG00000057792
8	68190001	68240000	0.393136	-0.217143	ENSSSCG00000059630
14	62520001	62570000	0.393044	-0.114072	ENSSSCG00000061874
14	62520001	62570000	0.393044	-0.114072	ENSSSCG00000039215	PHYHIPL
14	62520001	62570000	0.393044	-0.114072	ENSSSCG00000010209	FAM13C
6	52310001	52360000	0.393006	-0.281988	ENSSSCG00000038688	PGLYRP1
6	52310001	52360000	0.393006	-0.281988	ENSSSCG00000038175	ssc-mir-769
6	52310001	52360000	0.393006	-0.281988	ENSSSCG00000046511
6	52310001	52360000	0.393006	-0.281988	ENSSSCG00000003101	HIF3A
6	52310001	52360000	0.393006	-0.281988	ENSSSCG00000003100	CCDC61
14	66760001	66810000	0.391755	-0.137414	ENSSSCG00000010226	JMJD1C
8	78280001	78330000	0.390051	-0.331613	ENSSSCG00000009021	LRBA
13	87660001	87710000	0.387152	-0.117951	ENSSSCG00000056225
13	87660001	87710000	0.387152	-0.117951	ENSSSCG00000058850
5	53020001	53070000	0.38662	-0.135274	ENSSSCG00000054465
5	53020001	53070000	0.38662	-0.135274	ENSSSCG00000054969
2	65130001	65180000	0.381918	-0.238403	ENSSSCG00000045290
2	65130001	65180000	0.381918	-0.238403	ENSSSCG00000013765	RLN3
2	65130001	65180000	0.381918	-0.238403	ENSSSCG00000013764	RFX1
2	65130001	65180000	0.381918	-0.238403	ENSSSCG00000013766	IL27RA
13	38640001	38690000	0.381837	-0.22262	ENSSSCG00000030359	ARHGEF3
6	52650001	52700000	0.380394	-0.260552	ENSSSCG00000003106	AP2S1
6	52650001	52700000	0.380394	-0.260552	ENSSSCG00000003105	SLC1A5
1	202490001	202540000	0.379774	-0.131061	ENSSSCG00000005166	MLLT3
18	23700001	23750000	0.379178	-0.193129	ENSSSCG00000059863
18	23700001	23750000	0.379178	-0.193129	ENSSSCG00000016604	WASL
13	38650001	38700000	0.378684	-0.236047	ENSSSCG00000030359	ARHGEF3
2	65870001	65920000	0.377106	-0.125701	ENSSSCG00000013753	IER2
2	65870001	65920000	0.377106	-0.125701	ENSSSCG00000013752	STX10
2	65870001	65920000	0.377106	-0.125701	ENSSSCG00000055092
2	65870001	65920000	0.377106	-0.125701	ENSSSCG00000013754	CACNA1A
5	52490001	52540000	0.376474	-0.145283	ENSSSCG00000028662	PDE3A
5	52500001	52550000	0.37605	-0.163037	ENSSSCG00000028662	PDE3A
5	52520001	52570000	0.375876	-0.17581	ENSSSCG00000028662	PDE3A
1	202480001	202530000	0.37523	-0.142442	ENSSSCG00000005166	MLLT3
5	52560001	52610000	0.374824	-0.213502	ENSSSCG00000028662	PDE3A
5	52580001	52630000	0.373695	-0.16169	ENSSSCG00000028662	PDE3A
1	187270001	187320000	0.373364	-0.121016	ENSSSCG00000022299	ACTR10
5	52570001	52620000	0.372882	-0.193145	ENSSSCG00000028662	PDE3A
13	87670001	87720000	0.372426	-0.107255	ENSSSCG00000056225
13	87670001	87720000	0.372426	-0.107255	ENSSSCG00000058850
13	37690001	37740000	0.372145	-0.122592	ENSSSCG00000024417	ERC2
6	79340001	79390000	0.371948	-0.308391	ENSSSCG00000003512	EIF4G3
4	52280001	52330000	0.369479	-0.156213	ENSSSCG00000006149	RALYL
14	76160001	76210000	0.367623	-0.220433	ENSSSCG00000010299	ANXA7
14	76160001	76210000	0.367623	-0.220433	ENSSSCG00000010298	CFAP70
13	118720001	118770000	0.366979	-0.261503	ENSSSCG00000060908
13	118720001	118770000	0.366979	-0.261503	ENSSSCG00000061248
8	83240001	83290000	0.366655	-0.165015	ENSSSCG00000009042	OTUD4
5	21340001	21390000	0.366205	-0.258747	ENSSSCG00000037597	CDK2
5	21340001	21390000	0.366205	-0.258747	ENSSSCG00000062039	RAB5B
5	21340001	21390000	0.366205	-0.258747	ENSSSCG00000000370	DGKA
5	21340001	21390000	0.366205	-0.258747	ENSSSCG00000000371	PMEL
13	30420001	30470000	0.366002	-0.401178	ENSSSCG00000060199
13	30420001	30470000	0.366002	-0.401178	ENSSSCG00000062849
13	30420001	30470000	0.366002	-0.401178	ENSSSCG00000011340	SMARCC1
5	29850001	29900000	0.365959	-0.235217	ENSSSCG00000045962
5	29850001	29900000	0.365959	-0.235217	ENSSSCG00000061511
5	29850001	29900000	0.365959	-0.235217	ENSSSCG00000026004	MSRB3
8	78430001	78480000	0.365421	-0.171019	ENSSSCG00000009021	LRBA
5	29860001	29910000	0.364732	-0.209076	ENSSSCG00000045962
5	29860001	29910000	0.364732	-0.209076	ENSSSCG00000061511
5	29860001	29910000	0.364732	-0.209076	ENSSSCG00000026004	MSRB3
8	83540001	83590000	0.364391	-0.123776	ENSSSCG00000052573
8	83540001	83590000	0.364391	-0.123776	ENSSSCG00000062302
8	83540001	83590000	0.364391	-0.123776	ENSSSCG00000046551
8	83540001	83590000	0.364391	-0.123776	ENSSSCG00000009045	HHIP
6	79330001	79380000	0.364194	-0.280197	ENSSSCG00000003512	EIF4G3
5	52540001	52590000	0.363883	-0.231927	ENSSSCG00000028662	PDE3A
15	78720001	78770000	0.363735	-0.153342	ENSSSCG00000046845
8	78440001	78490000	0.361956	-0.146074	ENSSSCG00000009021	LRBA
18	24020001	24070000	0.361881	-0.0981943	ENSSSCG00000035710
18	24020001	24070000	0.361881	-0.0981943	ENSSSCG00000016609	SLC13A1
8	100700001	100750000	0.361766	-0.117269	ENSSSCG00000009083	SPRY1
14	76190001	76240000	0.361116	-0.231965	ENSSSCG00000010300	MSS51
14	76190001	76240000	0.361116	-0.231965	ENSSSCG00000010299	ANXA7
14	76190001	76240000	0.361116	-0.231965	ENSSSCG00000010298	CFAP70
5	29710001	29760000	0.360798	-0.103926	ENSSSCG00000026004	MSRB3
13	118730001	118780000	0.360107	-0.320787	ENSSSCG00000061248
14	66580001	66630000	0.359746	-0.358918	ENSSSCG00000024081	NRBF2
3	72270001	72320000	0.359269	-0.134217	ENSSSCG00000044541
3	72270001	72320000	0.359269	-0.134217	ENSSSCG00000023409	TIA1
3	72270001	72320000	0.359269	-0.134217	ENSSSCG00000008332	C2orf42
15	78730001	78780000	0.359036	-0.113988	ENSSSCG00000063360
15	78730001	78780000	0.359036	-0.113988	ENSSSCG00000015959	RAPGEF4
13	30410001	30460000	0.358829	-0.416442	ENSSSCG00000060199
13	30410001	30460000	0.358829	-0.416442	ENSSSCG00000011340	SMARCC1
13	30410001	30460000	0.358829	-0.416442	ENSSSCG00000039224	CSPG5
5	30560001	30610000	0.358142	-0.331473	ENSSSCG00000000475	IRAK3
5	29840001	29890000	0.35805	-0.23479	ENSSSCG00000045962
5	29840001	29890000	0.35805	-0.23479	ENSSSCG00000026004	MSRB3
5	52510001	52560000	0.358003	-0.142842	ENSSSCG00000028662	PDE3A
8	68180001	68230000	0.356534	-0.192306	ENSSSCG00000059630
14	66940001	66990000	0.356416	-0.221373	ENSSSCG00000051817
14	66940001	66990000	0.356416	-0.221373	ENSSSCG00000056605
14	66940001	66990000	0.356416	-0.221373	ENSSSCG00000053179
14	66940001	66990000	0.356416	-0.221373	ENSSSCG00000036476	REEP3
8	43050001	43100000	0.355885	-0.15585	ENSSSCG00000008853	TLL1
3	72280001	72330000	0.355768	-0.159691	ENSSSCG00000044541
3	72280001	72330000	0.355768	-0.159691	ENSSSCG00000008332	C2orf42
3	72280001	72330000	0.355768	-0.159691	ENSSSCG00000041317
6	79350001	79400000	0.355512	-0.340203	ENSSSCG00000003512	EIF4G3
2	65120001	65170000	0.35462	-0.232041	ENSSSCG00000045290
2	65120001	65170000	0.35462	-0.232041	ENSSSCG00000013767	PALM3
2	65120001	65170000	0.35462	-0.232041	ENSSSCG00000013765	RLN3
2	65120001	65170000	0.35462	-0.232041	ENSSSCG00000013766	IL27RA
8	83530001	83580000	0.354512	-0.135	ENSSSCG00000052573
8	83530001	83580000	0.354512	-0.135	ENSSSCG00000062302
8	83530001	83580000	0.354512	-0.135	ENSSSCG00000046551
5	29870001	29920000	0.354393	-0.180593	ENSSSCG00000061511
2	74570001	74620000	0.35429	-0.160108	ENSSSCG00000013496	SIRT6
2	74570001	74620000	0.35429	-0.160108	ENSSSCG00000013501	CREB3L3
1	184550001	184600000	0.354181	-0.205953	ENSSSCG00000005057	FBXO34
5	18660001	18710000	0.35356	-0.103255	ENSSSCG00000020211	U6
5	18660001	18710000	0.35356	-0.103255	ENSSSCG00000000273	PRR13
5	18660001	18710000	0.35356	-0.103255	ENSSSCG00000000274	PCBP2
5	18660001	18710000	0.35356	-0.103255	ENSSSCG00000000275	MAP3K12
13	118710001	118760000	0.353148	-0.231373	ENSSSCG00000060908
13	118710001	118760000	0.353148	-0.231373	ENSSSCG00000061248
1	85880001	85930000	0.352565	-0.173447	ENSSSCG00000004465	BCKDHB
8	78220001	78270000	0.351548	-0.385142	ENSSSCG00000009021	LRBA
8	78450001	78500000	0.351228	-0.133891	ENSSSCG00000009021	LRBA
1	215810001	215860000	0.350858	-0.331987	ENSSSCG00000021136	TPD52L3
1	215810001	215860000	0.350858	-0.331987	ENSSSCG00000005204	RANBP6
1	201150001	201200000	0.350745	-0.227643	ENSSSCG00000062309
1	201150001	201200000	0.350745	-0.227643	ENSSSCG00000018175	ssc-mir-31
5	52220001	52270000	0.350399	-0.131745	ENSSSCG00000000585	SLCO1C1
5	56560001	56610000	0.350295	-0.108163	ENSSSCG00000000599	DERA
13	110330001	110380000	0.350199	-0.307586	ENSSSCG00000011750	PLD1
1	215870001	215920000	0.350111	-0.321265	ENSSSCG00000005203	IL33
1	215870001	215920000	0.350111	-0.321265	ENSSSCG00000005204	RANBP6
8	83550001	83600000	0.349979	-0.123758	ENSSSCG00000052573
8	83550001	83600000	0.349979	-0.123758	ENSSSCG00000046551
8	83550001	83600000	0.349979	-0.123758	ENSSSCG00000009045	HHIP
2	102560001	102610000	0.349421	-0.100319	ENSSSCG00000014168	ELL2
2	102560001	102610000	0.349421	-0.100319	ENSSSCG00000048636
2	74360001	74410000	0.348856	-0.143415	ENSSSCG00000013510	UBXN6
2	74360001	74410000	0.348856	-0.143415	ENSSSCG00000013509	CHAF1A
1	215830001	215880000	0.348741	-0.282908	ENSSSCG00000021136	TPD52L3
1	215830001	215880000	0.348741	-0.282908	ENSSSCG00000005204	RANBP6
8	68170001	68220000	0.348332	-0.174985	ENSSSCG00000008943	SLC4A4
8	78420001	78470000	0.347304	-0.23032	ENSSSCG00000009021	LRBA
1	215880001	215930000	0.347071	-0.328362	ENSSSCG00000005203	IL33
1	215880001	215930000	0.347071	-0.328362	ENSSSCG00000005204	RANBP6
8	43060001	43110000	0.346403	-0.134058	ENSSSCG00000008853	TLL1
1	215890001	215940000	0.346373	-0.286752	ENSSSCG00000005203	IL33
1	215890001	215940000	0.346373	-0.286752	ENSSSCG00000005204	RANBP6
1	215840001	215890000	0.34625	-0.3121	ENSSSCG00000021136	TPD52L3
1	215840001	215890000	0.34625	-0.3121	ENSSSCG00000005204	RANBP6
1	215860001	215910000	0.345786	-0.345605	ENSSSCG00000005203	IL33
1	215860001	215910000	0.345786	-0.345605	ENSSSCG00000005204	RANBP6
1	215820001	215870000	0.34526	-0.327489	ENSSSCG00000021136	TPD52L3
1	215820001	215870000	0.34526	-0.327489	ENSSSCG00000005204	RANBP6
5	20090001	20140000	0.344526	-0.534472	ENSSSCG00000056745
5	20090001	20140000	0.344526	-0.534472	ENSSSCG00000063497
1	215850001	215900000	0.344311	-0.348028	ENSSSCG00000005203	IL33
1	215850001	215900000	0.344311	-0.348028	ENSSSCG00000005204	RANBP6
1	202470001	202520000	0.343517	-0.133208	ENSSSCG00000005166	MLLT3
1	83000001	83050000	0.34333	-0.139105	ENSSSCG00000029129	RWDD2A
1	83000001	83050000	0.34333	-0.139105	ENSSSCG00000004456	PGM3
1	83000001	83050000	0.34333	-0.139105	ENSSSCG00000004457	DOP1A
13	110390001	110440000	0.343048	-0.245601	ENSSSCG00000011751	TMEM212
13	87650001	87700000	0.342982	-0.111835	ENSSSCG00000058850
1	215800001	215850000	0.342888	-0.326992	ENSSSCG00000021136	TPD52L3
1	215800001	215850000	0.342888	-0.326992	ENSSSCG00000005201	UHRF2
1	215800001	215850000	0.342888	-0.326992	ENSSSCG00000005204	RANBP6
1	215900001	215950000	0.342705	-0.264796	ENSSSCG00000005203	IL33
1	215900001	215950000	0.342705	-0.264796	ENSSSCG00000005204	RANBP6
1	101870001	101920000	0.342669	-0.153423	ENSSSCG00000040836	DCC
2	65110001	65160000	0.342347	-0.228764	ENSSSCG00000013768
2	65110001	65160000	0.342347	-0.228764	ENSSSCG00000013767	PALM3
2	65110001	65160000	0.342347	-0.228764	ENSSSCG00000013765	RLN3
2	65110001	65160000	0.342347	-0.228764	ENSSSCG00000013766	IL27RA
6	52660001	52710000	0.341781	-0.188197	ENSSSCG00000003106	AP2S1
6	52660001	52710000	0.341781	-0.188197	ENSSSCG00000003105	SLC1A5
8	82860001	82910000	0.3413	-0.241416	ENSSSCG00000050119
8	82860001	82910000	0.3413	-0.241416	ENSSSCG00000009040	SMAD1
8	82860001	82910000	0.3413	-0.241416	ENSSSCG00000009039	MMAA
1	85870001	85920000	0.340385	-0.12116	ENSSSCG00000004465	BCKDHB
2	102550001	102600000	0.340025	-0.105081	ENSSSCG00000014168	ELL2
2	102550001	102600000	0.340025	-0.105081	ENSSSCG00000048636
6	52300001	52350000	0.33984	-0.260628	ENSSSCG00000038688	PGLYRP1
6	52300001	52350000	0.33984	-0.260628	ENSSSCG00000038175	ssc-mir-769
6	52300001	52350000	0.33984	-0.260628	ENSSSCG00000046511
6	52300001	52350000	0.33984	-0.260628	ENSSSCG00000003101	HIF3A
6	52300001	52350000	0.33984	-0.260628	ENSSSCG00000003100	CCDC61
8	82850001	82900000	0.339255	-0.26519	ENSSSCG00000009039	MMAA
8	78460001	78510000	0.338831	-0.127581	ENSSSCG00000009021	LRBA
8	100690001	100740000	0.338199	-0.120056	ENSSSCG00000009083	SPRY1
5	30570001	30620000	0.337945	-0.32966	ENSSSCG00000000475	IRAK3
15	78710001	78760000	0.33792	-0.142328	ENSSSCG00000046845
5	52480001	52530000	0.337778	-0.13534	ENSSSCG00000028662	PDE3A
5	29630001	29680000	0.337724	-0.302975	ENSSSCG00000000469	LEMD3
3	72290001	72340000	0.337716	-0.165668	ENSSSCG00000008332	C2orf42
3	72290001	72340000	0.337716	-0.165668	ENSSSCG00000041317
13	30430001	30480000	0.337645	-0.359033	ENSSSCG00000060199
13	30430001	30480000	0.337645	-0.359033	ENSSSCG00000062849
13	30430001	30480000	0.337645	-0.359033	ENSSSCG00000011340	SMARCC1
8	82840001	82890000	0.337247	-0.293	ENSSSCG00000009039	MMAA
1	206490001	206540000	0.337171	-0.148515	ENSSSCG00000048914
8	83520001	83570000	0.337109	-0.127953	ENSSSCG00000060081
8	83520001	83570000	0.337109	-0.127953	ENSSSCG00000052573
8	83520001	83570000	0.337109	-0.127953	ENSSSCG00000062302
5	29600001	29650000	0.336339	-0.372408	ENSSSCG00000000469	LEMD3
5	29590001	29640000	0.335847	-0.370858	ENSSSCG00000000469	LEMD3
2	65960001	66010000	0.335779	-0.0969877	ENSSSCG00000013742	NFIX
2	65960001	66010000	0.335779	-0.0969877	ENSSSCG00000048273
8	82870001	82920000	0.33571	-0.227945	ENSSSCG00000050119
8	82870001	82920000	0.33571	-0.227945	ENSSSCG00000009040	SMAD1
5	29640001	29690000	0.3352	-0.302348	ENSSSCG00000000469	LEMD3
1	101860001	101910000	0.334958	-0.149737	ENSSSCG00000040836	DCC
13	38630001	38680000	0.334588	-0.189768	ENSSSCG00000030359	ARHGEF3
13	30400001	30450000	0.334451	-0.417048	ENSSSCG00000060199
13	30400001	30450000	0.334451	-0.417048	ENSSSCG00000011340	SMARCC1
13	30400001	30450000	0.334451	-0.417048	ENSSSCG00000039224	CSPG5
2	74560001	74610000	0.334221	-0.148677	ENSSSCG00000013496	SIRT6
2	74560001	74610000	0.334221	-0.148677	ENSSSCG00000013497	ANKRD24
2	74560001	74610000	0.334221	-0.148677	ENSSSCG00000013501	CREB3L3
8	83250001	83300000	0.334069	-0.158617	ENSSSCG00000009042	OTUD4
8	83250001	83300000	0.334069	-0.158617	ENSSSCG00000009043	ABCE1
14	92340001	92390000	0.33337	-0.291526	ENSSSCG00000035762
14	92340001	92390000	0.33337	-0.291526	ENSSSCG00000040863	IPMK
13	37650001	37700000	0.332527	-0.229601	ENSSSCG00000024417	ERC2
13	118700001	118750000	0.332336	-0.219805	ENSSSCG00000052094
13	118700001	118750000	0.332336	-0.219805	ENSSSCG00000060908
13	118700001	118750000	0.332336	-0.219805	ENSSSCG00000061248
14	76150001	76200000	0.332063	-0.188735	ENSSSCG00000010298	CFAP70
10	14100001	14150000	0.331768	-0.17479	ENSSSCG00000030675	MIXL1
10	14100001	14150000	0.331768	-0.17479	ENSSSCG00000021310	LIN9
8	79390001	79440000	0.331741	-0.213069	ENSSSCG00000035623	IQCM
1	202460001	202510000	0.331702	-0.12305	ENSSSCG00000005166	MLLT3
6	52670001	52720000	0.331538	-0.146132	ENSSSCG00000003106	AP2S1
6	52670001	52720000	0.331538	-0.146132	ENSSSCG00000003107	ARHGAP35
1	85890001	85940000	0.331152	-0.205007	ENSSSCG00000004465	BCKDHB
1	83010001	83060000	0.331095	-0.0985828	ENSSSCG00000004456	PGM3
1	83010001	83060000	0.331095	-0.0985828	ENSSSCG00000004457	DOP1A
1	205270001	205320000	0.330526	-0.099399	ENSSSCG00000005177	SH3GL2
1	216010001	216060000	0.330426	-0.166703	ENSSSCG00000005204	RANBP6
5	52530001	52580000	0.33039	-0.202123	ENSSSCG00000028662	PDE3A
1	223630001	223680000	0.330368	-0.107481	ENSSSCG00000047862
1	223630001	223680000	0.330368	-0.107481	ENSSSCG00000005255
1	202450001	202500000	0.329674	-0.101631	ENSSSCG00000005166	MLLT3
10	14090001	14140000	0.329321	-0.175105	ENSSSCG00000030675	MIXL1
10	14090001	14140000	0.329321	-0.175105	ENSSSCG00000021310	LIN9
14	80150001	80200000	0.32908	-0.241989	ENSSSCG00000053966
8	83420001	83470000	0.32861	-0.20049	ENSSSCG00000041791
8	83420001	83470000	0.32861	-0.20049	ENSSSCG00000060658
8	83420001	83470000	0.32861	-0.20049	ENSSSCG00000033871	ANAPC10
5	20100001	20150000	0.328306	-0.541379	ENSSSCG00000056745
5	20100001	20150000	0.328306	-0.541379	ENSSSCG00000063497
5	20100001	20150000	0.328306	-0.541379	ENSSSCG00000059678
5	29650001	29700000	0.327693	-0.290612	ENSSSCG00000000469	LEMD3
5	29650001	29700000	0.327693	-0.290612	ENSSSCG00000026004	MSRB3
14	92360001	92410000	0.327418	-0.178854	ENSSSCG00000035762
14	92360001	92410000	0.327418	-0.178854	ENSSSCG00000040863	IPMK
2	44320001	44370000	0.327344	-0.0967876	ENSSSCG00000013390
8	83510001	83560000	0.327091	-0.126578	ENSSSCG00000060081
8	83510001	83560000	0.327091	-0.126578	ENSSSCG00000062302
11	17190001	17240000	0.326912	-0.165762	ENSSSCG00000058322
11	17190001	17240000	0.326912	-0.165762	ENSSSCG00000049891
1	215910001	215960000	0.326562	-0.274855	ENSSSCG00000005203	IL33
1	215910001	215960000	0.326562	-0.274855	ENSSSCG00000005204	RANBP6
9	124170001	124220000	0.326451	-0.15181	ENSSSCG00000026806	DHX9
9	124170001	124220000	0.326451	-0.15181	ENSSSCG00000026983	SHCBP1L
5	52210001	52260000	0.326166	-0.115912	ENSSSCG00000000585	SLCO1C1
1	85860001	85910000	0.325755	-0.0980356	ENSSSCG00000004465	BCKDHB
5	20080001	20130000	0.325565	-0.520878	ENSSSCG00000056745
1	184610001	184660000	0.325276	-0.102845	ENSSSCG00000005057	FBXO34
4	59490001	59540000	0.324986	-0.121887	ENSSSCG00000006169	ZFHX4
5	56520001	56570000	0.324537	-0.212258	ENSSSCG00000056633
14	92350001	92400000	0.324529	-0.230462	ENSSSCG00000035762
14	92350001	92400000	0.324529	-0.230462	ENSSSCG00000040863	IPMK
5	29610001	29660000	0.324321	-0.329084	ENSSSCG00000000469	LEMD3
5	30550001	30600000	0.324203	-0.323429	ENSSSCG00000000475	IRAK3
2	44300001	44350000	0.324113	-0.193831	ENSSSCG00000035649
1	216020001	216070000	0.323853	-0.173193	ENSSSCG00000005204	RANBP6
1	206480001	206530000	0.322961	-0.143652	ENSSSCG00000048914
1	215790001	215840000	0.322909	-0.351415	ENSSSCG00000005201	UHRF2
1	215790001	215840000	0.322909	-0.351415	ENSSSCG00000005204	RANBP6
14	76200001	76250000	0.322789	-0.1744	ENSSSCG00000010300	MSS51
14	76200001	76250000	0.322789	-0.1744	ENSSSCG00000010299	ANXA7
14	76200001	76250000	0.322789	-0.1744	ENSSSCG00000010301	PPP3CB
8	43040001	43090000	0.322592	-0.113799	ENSSSCG00000008853	TLL1
1	101880001	101930000	0.321461	-0.135638	ENSSSCG00000040836	DCC
6	79320001	79370000	0.320615	-0.243128	ENSSSCG00000003512	EIF4G3
8	83480001	83530000	0.3205	-0.120504	ENSSSCG00000060081
5	55720001	55770000	0.320356	-0.159172	ENSSSCG00000058341	U6
8	78290001	78340000	0.320277	-0.386625	ENSSSCG00000009021	LRBA
4	59480001	59530000	0.32026	-0.140709	ENSSSCG00000006169	ZFHX4
1	216180001	216230000	0.320116	-0.134605	ENSSSCG00000005205	KIAA2026
1	184580001	184630000	0.319999	-0.153097	ENSSSCG00000005057	FBXO34
8	82800001	82850000	0.319958	-0.21653	ENSSSCG00000042317	C4orf51
8	82800001	82850000	0.319958	-0.21653	ENSSSCG00000009039	MMAA
8	77970001	78020000	0.319827	-0.227686	ENSSSCG00000009019	RPS3A
8	77970001	78020000	0.319827	-0.227686	ENSSSCG00000009021	LRBA
1	216030001	216080000	0.31922	-0.185455	ENSSSCG00000005204	RANBP6
1	85900001	85950000	0.31847	-0.234296	ENSSSCG00000004465	BCKDHB
14	80140001	80190000	0.318292	-0.205297	ENSSSCG00000053966
8	79490001	79540000	0.317951	-0.375827	ENSSSCG00000055701
2	65810001	65860000	0.317756	-0.364561	ENSSSCG00000013754	CACNA1A
13	118690001	118740000	0.317578	-0.21065	ENSSSCG00000052094
13	118690001	118740000	0.317578	-0.21065	ENSSSCG00000060908
13	118690001	118740000	0.317578	-0.21065	ENSSSCG00000061248
8	77960001	78010000	0.317568	-0.243495	ENSSSCG00000009019	RPS3A
8	77960001	78010000	0.317568	-0.243495	ENSSSCG00000009021	LRBA
9	124160001	124210000	0.317487	-0.117898	ENSSSCG00000026806	DHX9
9	124160001	124210000	0.317487	-0.117898	ENSSSCG00000026983	SHCBP1L
1	216000001	216050000	0.317043	-0.167577	ENSSSCG00000005204	RANBP6
1	184620001	184670000	0.31642	-0.099447	ENSSSCG00000005057	FBXO34
5	29620001	29670000	0.315877	-0.311419	ENSSSCG00000000469	LEMD3
1	216040001	216090000	0.315827	-0.174347	ENSSSCG00000005204	RANBP6
1	184590001	184640000	0.315449	-0.126918	ENSSSCG00000005057	FBXO34
1	216170001	216220000	0.315387	-0.140045	ENSSSCG00000005205	KIAA2026
1	215920001	215970000	0.315387	-0.270905	ENSSSCG00000005203	IL33
1	215920001	215970000	0.315387	-0.270905	ENSSSCG00000005204	RANBP6
1	82990001	83040000	0.315148	-0.129282	ENSSSCG00000029129	RWDD2A
1	82990001	83040000	0.315148	-0.129282	ENSSSCG00000004456	PGM3
1	82990001	83040000	0.315148	-0.129282	ENSSSCG00000004457	DOP1A
1	82990001	83040000	0.315148	-0.129282	ENSSSCG00000004454	ME1
1	215990001	216040000	0.315008	-0.137699	ENSSSCG00000005204	RANBP6
1	216160001	216210000	0.314532	-0.165858	ENSSSCG00000005205	KIAA2026
1	184600001	184650000	0.314505	-0.110422	ENSSSCG00000005057	FBXO34
6	119190001	119240000	0.314241	-0.375298	ENSSSCG00000030018	ZNF396
6	119190001	119240000	0.314241	-0.375298	ENSSSCG00000053628
2	44290001	44340000	0.314005	-0.249826	ENSSSCG00000035649
10	14120001	14170000	0.313656	-0.177232	ENSSSCG00000021310	LIN9
14	92330001	92380000	0.313213	-0.2862	ENSSSCG00000033323	UBE2D1
14	92330001	92380000	0.313213	-0.2862	ENSSSCG00000035762
10	14130001	14180000	0.312904	-0.140592	ENSSSCG00000021310	LIN9
5	29660001	29710000	0.312093	-0.272294	ENSSSCG00000000469	LEMD3
5	29660001	29710000	0.312093	-0.272294	ENSSSCG00000026004	MSRB3
3	72300001	72350000	0.311818	-0.147325	ENSSSCG00000008332	C2orf42
3	72300001	72350000	0.311818	-0.147325	ENSSSCG00000041317
1	215780001	215830000	0.310468	-0.349729	ENSSSCG00000005201	UHRF2
1	215780001	215830000	0.310468	-0.349729	ENSSSCG00000005204	RANBP6
8	79480001	79530000	0.310252	-0.353802	ENSSSCG00000055701
8	79380001	79430000	0.310244	-0.179566	ENSSSCG00000035623	IQCM
5	52290001	52340000	0.309513	-0.1039	ENSSSCG00000000585	SLCO1C1
5	52410001	52460000	0.309507	-0.126991	ENSSSCG00000028662	PDE3A
11	17180001	17230000	0.309445	-0.147349	ENSSSCG00000058322
1	215980001	216030000	0.309323	-0.103531	ENSSSCG00000005204	RANBP6
14	92370001	92420000	0.309257	-0.143712	ENSSSCG00000035762
14	92370001	92420000	0.309257	-0.143712	ENSSSCG00000040863	IPMK
9	124150001	124200000	0.308607	-0.116393	ENSSSCG00000026806	DHX9
9	124150001	124200000	0.308607	-0.116393	ENSSSCG00000026983	SHCBP1L
4	59470001	59520000	0.308591	-0.120176	ENSSSCG00000006169	ZFHX4
1	216050001	216100000	0.308365	-0.159392	ENSSSCG00000005204	RANBP6
10	14110001	14160000	0.308263	-0.188	ENSSSCG00000021310	LIN9
5	29830001	29880000	0.308259	-0.23206	ENSSSCG00000045962
5	29830001	29880000	0.308259	-0.23206	ENSSSCG00000026004	MSRB3
8	77950001	78000000	0.307935	-0.210277	ENSSSCG00000048819
8	77950001	78000000	0.307935	-0.210277	ENSSSCG00000009019	RPS3A
8	77950001	78000000	0.307935	-0.210277	ENSSSCG00000009021	LRBA
1	101850001	101900000	0.30732	-0.10596	ENSSSCG00000040836	DCC
5	52470001	52520000	0.307301	-0.122087	ENSSSCG00000028662	PDE3A
8	78470001	78520000	0.307206	-0.137537	ENSSSCG00000009021	LRBA
8	79470001	79520000	0.307099	-0.323261	ENSSSCG00000055701
14	66950001	67000000	0.307079	-0.244405	ENSSSCG00000051817
14	66950001	67000000	0.307079	-0.244405	ENSSSCG00000056605
14	66950001	67000000	0.307079	-0.244405	ENSSSCG00000053179
14	66950001	67000000	0.307079	-0.244405	ENSSSCG00000036476	REEP3
13	30530001	30580000	0.30683	-0.279665	ENSSSCG00000011340	SMARCC1
5	29670001	29720000	0.305728	-0.223394	ENSSSCG00000000469	LEMD3
5	29670001	29720000	0.305728	-0.223394	ENSSSCG00000026004	MSRB3
8	82880001	82930000	0.305433	-0.209694	ENSSSCG00000050119
8	82880001	82930000	0.305433	-0.209694	ENSSSCG00000009040	SMAD1
1	206470001	206520000	0.304871	-0.124085	ENSSSCG00000048914
5	30580001	30630000	0.304439	-0.274971	ENSSSCG00000000475	IRAK3
1	215930001	215980000	0.304241	-0.260268	ENSSSCG00000005203	IL33
1	215930001	215980000	0.304241	-0.260268	ENSSSCG00000005204	RANBP6
1	187260001	187310000	0.303649	-0.113648	ENSSSCG00000022299	ACTR10
1	216150001	216200000	0.303513	-0.173855	ENSSSCG00000005205	KIAA2026
8	79370001	79420000	0.303472	-0.166266	ENSSSCG00000035623	IQCM
8	79400001	79450000	0.302944	-0.230366	ENSSSCG00000035623	IQCM
1	101890001	101940000	0.302772	-0.127343	ENSSSCG00000040836	DCC
5	29700001	29750000	0.302243	-0.123817	ENSSSCG00000026004	MSRB3
8	82790001	82840000	0.301851	-0.148023	ENSSSCG00000042317	C4orf51
8	82790001	82840000	0.301851	-0.148023	ENSSSCG00000009039	MMAA
1	205280001	205330000	0.301598	-0.10431	ENSSSCG00000057687
1	205280001	205330000	0.301598	-0.10431	ENSSSCG00000005177	SH3GL2
15	71370001	71420000	0.301336	-0.118079	ENSSSCG00000025598	COBLL1
1	184560001	184610000	0.301164	-0.207205	ENSSSCG00000005057	FBXO34
1	76830001	76880000	0.300789	-0.145132	ENSSSCG00000004392
1	76830001	76880000	0.300789	-0.145132	ENSSSCG00000051913
1	215970001	216020000	0.300633	-0.110093	ENSSSCG00000005204	RANBP6
13	118680001	118730000	0.300493	-0.20608	ENSSSCG00000052094
13	118680001	118730000	0.300493	-0.20608	ENSSSCG00000011768	CCDC39
13	118680001	118730000	0.300493	-0.20608	ENSSSCG00000060908
2	74550001	74600000	0.300352	-0.127802	ENSSSCG00000013496	SIRT6
2	74550001	74600000	0.300352	-0.127802	ENSSSCG00000013497	ANKRD24
2	74550001	74600000	0.300352	-0.127802	ENSSSCG00000013501	CREB3L3
2	74080001	74130000	0.299354	-0.151458	ENSSSCG00000053293
1	216080001	216130000	0.298967	-0.200234	ENSSSCG00000005205	KIAA2026
1	216080001	216130000	0.298967	-0.200234	ENSSSCG00000005204	RANBP6
1	206500001	206550000	0.298537	-0.138236	ENSSSCG00000048914
1	206500001	206550000	0.298537	-0.138236	ENSSSCG00000046665
14	80160001	80210000	0.298524	-0.201424	ENSSSCG00000053966
8	82810001	82860000	0.298424	-0.290914	ENSSSCG00000042317	C4orf51
8	82810001	82860000	0.298424	-0.290914	ENSSSCG00000009039	MMAA
8	43030001	43080000	0.298339	-0.109299	ENSSSCG00000008853	TLL1
8	100680001	100730000	0.298239	-0.124172	ENSSSCG00000009083	SPRY1
14	92380001	92430000	0.298228	-0.0977132	ENSSSCG00000035762
14	92380001	92430000	0.298228	-0.0977132	ENSSSCG00000040863	IPMK
8	77980001	78030000	0.298124	-0.212104	ENSSSCG00000009019	RPS3A
8	77980001	78030000	0.298124	-0.212104	ENSSSCG00000009021	LRBA
1	201160001	201210000	0.29812	-0.21529	ENSSSCG00000062309
1	201160001	201210000	0.29812	-0.21529	ENSSSCG00000018175	ssc-mir-31
8	83230001	83280000	0.297995	-0.176384	ENSSSCG00000009042	OTUD4
5	52460001	52510000	0.29774	-0.12118	ENSSSCG00000028662	PDE3A
6	119200001	119250000	0.297331	-0.359801	ENSSSCG00000053628
1	184570001	184620000	0.297088	-0.187708	ENSSSCG00000005057	FBXO34
1	205290001	205340000	0.297069	-0.110694	ENSSSCG00000057687
5	29580001	29630000	0.2969	-0.354007	ENSSSCG00000000469	LEMD3
1	216120001	216170000	0.296793	-0.189743	ENSSSCG00000005205	KIAA2026
1	215940001	215990000	0.296765	-0.234442	ENSSSCG00000005203	IL33
1	215940001	215990000	0.296765	-0.234442	ENSSSCG00000005204	RANBP6
5	52430001	52480000	0.296655	-0.111031	ENSSSCG00000028662	PDE3A
8	82830001	82880000	0.296483	-0.307267	ENSSSCG00000009039	MMAA
13	30540001	30590000	0.296466	-0.346149	ENSSSCG00000011340	SMARCC1
1	215960001	216010000	0.296417	-0.132477	ENSSSCG00000005204	RANBP6
8	78210001	78260000	0.296344	-0.456655	ENSSSCG00000009021	LRBA
1	216100001	216150000	0.296331	-0.190656	ENSSSCG00000005205	KIAA2026
1	216100001	216150000	0.296331	-0.190656	ENSSSCG00000005204	RANBP6
1	130270001	130320000	0.296237	-0.124491	ENSSSCG00000004753	INO80
5	55710001	55760000	0.296206	-0.150513	ENSSSCG00000058341	U6
1	216140001	216190000	0.296168	-0.169756	ENSSSCG00000005205	KIAA2026
15	74140001	74190000	0.295925	-0.1989	ENSSSCG00000062706
15	74140001	74190000	0.295925	-0.1989	ENSSSCG00000059244
1	216060001	216110000	0.295912	-0.169759	ENSSSCG00000005204	RANBP6
1	215950001	216000000	0.295874	-0.196161	ENSSSCG00000005204	RANBP6
2	65100001	65150000	0.295567	-0.226932	ENSSSCG00000013769	C19orf67
2	65100001	65150000	0.295567	-0.226932	ENSSSCG00000013768
2	65100001	65150000	0.295567	-0.226932	ENSSSCG00000013767	PALM3
2	65100001	65150000	0.295567	-0.226932	ENSSSCG00000013765	RLN3
2	65100001	65150000	0.295567	-0.226932	ENSSSCG00000013766	IL27RA
1	216070001	216120000	0.295226	-0.196113	ENSSSCG00000005205	KIAA2026
1	216070001	216120000	0.295226	-0.196113	ENSSSCG00000005204	RANBP6
8	79500001	79550000	0.294879	-0.355016	ENSSSCG00000055701
8	79500001	79550000	0.294879	-0.355016	ENSSSCG00000050872
1	216090001	216140000	0.294807	-0.193547	ENSSSCG00000005205	KIAA2026
1	216090001	216140000	0.294807	-0.193547	ENSSSCG00000005204	RANBP6
2	74580001	74630000	0.29477	-0.114799	ENSSSCG00000027127	MAP2K2
2	74580001	74630000	0.29477	-0.114799	ENSSSCG00000013501	CREB3L3
5	52400001	52450000	0.294264	-0.12495	ENSSSCG00000028662	PDE3A
4	52170001	52220000	0.294216	-0.12182	ENSSSCG00000006149	RALYL
1	216110001	216160000	0.294026	-0.198632	ENSSSCG00000005205	KIAA2026
1	216110001	216160000	0.294026	-0.198632	ENSSSCG00000005204	RANBP6
5	29560001	29610000	0.293829	-0.300346	ENSSSCG00000052372
5	29560001	29610000	0.293829	-0.300346	ENSSSCG00000000469	LEMD3
1	215770001	215820000	0.293622	-0.317781	ENSSSCG00000005201	UHRF2
1	215770001	215820000	0.293622	-0.317781	ENSSSCG00000005204	RANBP6
2	65800001	65850000	0.293272	-0.383593	ENSSSCG00000013754	CACNA1A
2	65270001	65320000	0.292504	-0.151805	ENSSSCG00000013759	NANOS3
2	65270001	65320000	0.292504	-0.151805	ENSSSCG00000019730	ssc-mir-181d
2	65270001	65320000	0.292504	-0.151805	ENSSSCG00000019548	MIR181C
2	65270001	65320000	0.292504	-0.151805	ENSSSCG00000055091
2	65270001	65320000	0.292504	-0.151805	ENSSSCG00000018214	ssc-mir-24-1
2	65270001	65320000	0.292504	-0.151805	ENSSSCG00000019823	ssc-mir-23a
2	65270001	65320000	0.292504	-0.151805	ENSSSCG00000043220	ssc-mir-27a
2	65270001	65320000	0.292504	-0.151805	ENSSSCG00000013760
2	65270001	65320000	0.292504	-0.151805	ENSSSCG00000013758	ZSWIM4
6	79500001	79550000	0.292312	-0.121029	ENSSSCG00000049405
6	79500001	79550000	0.292312	-0.121029	ENSSSCG00000062243
6	79500001	79550000	0.292312	-0.121029	ENSSSCG00000050609
3	91270001	91320000	0.292294	-0.247809	ENSSSCG00000052457
14	92320001	92370000	0.292193	-0.266869	ENSSSCG00000033323	UBE2D1
14	92320001	92370000	0.292193	-0.266869	ENSSSCG00000035762
6	53520001	53570000	0.292171	-0.154253	ENSSSCG00000058863
6	53520001	53570000	0.292171	-0.154253	ENSSSCG00000003123	BSPH1
6	53520001	53570000	0.292171	-0.154253	ENSSSCG00000033207	SULT2A1
4	106080001	106130000	0.291818	-0.134446	ENSSSCG00000006757	TRIM33
2	74540001	74590000	0.29159	-0.127127	ENSSSCG00000013496	SIRT6
2	74540001	74590000	0.29159	-0.127127	ENSSSCG00000013497	ANKRD24
2	74540001	74590000	0.29159	-0.127127	ENSSSCG00000013501	CREB3L3
6	53530001	53580000	0.291528	-0.178187	ENSSSCG00000058863
6	53530001	53580000	0.291528	-0.178187	ENSSSCG00000003123	BSPH1
6	53530001	53580000	0.291528	-0.178187	ENSSSCG00000033207	SULT2A1
1	216130001	216180000	0.291299	-0.180729	ENSSSCG00000005205	KIAA2026
1	68490001	68540000	0.291256	-0.259657	ENSSSCG00000004361	GRIK2
2	65760001	65810000	0.291212	-0.163073	ENSSSCG00000013754	CACNA1A
8	83260001	83310000	0.290589	-0.154638	ENSSSCG00000009042	OTUD4
8	83260001	83310000	0.290589	-0.154638	ENSSSCG00000009043	ABCE1
2	65940001	65990000	0.290579	-0.0977537	ENSSSCG00000024549	LYL1
2	65940001	65990000	0.290579	-0.0977537	ENSSSCG00000013744	TRMT1
2	65940001	65990000	0.290579	-0.0977537	ENSSSCG00000013742	NFIX
2	65940001	65990000	0.290579	-0.0977537	ENSSSCG00000048273
6	79360001	79410000	0.290221	-0.285649	ENSSSCG00000003512	EIF4G3
6	79360001	79410000	0.290221	-0.285649	ENSSSCG00000003513	ECE1
6	119160001	119210000	0.289875	-0.238637	ENSSSCG00000030018	ZNF396
6	119160001	119210000	0.289875	-0.238637	ENSSSCG00000023276	ZNF24
2	74600001	74650000	0.289615	-0.0983731	ENSSSCG00000027127	MAP2K2
2	74600001	74650000	0.289615	-0.0983731	ENSSSCG00000013501	CREB3L3
8	82820001	82870000	0.289519	-0.310026	ENSSSCG00000042317	C4orf51
8	82820001	82870000	0.289519	-0.310026	ENSSSCG00000009039	MMAA
14	39250001	39300000	0.289004	-0.244179	ENSSSCG00000030289	PTPN11
8	78480001	78530000	0.288965	-0.166613	ENSSSCG00000009021	LRBA
2	74370001	74420000	0.288934	-0.127733	ENSSSCG00000013510	UBXN6
2	74370001	74420000	0.288934	-0.127733	ENSSSCG00000013509	CHAF1A
2	74370001	74420000	0.288934	-0.127733	ENSSSCG00000013508	SH3GL1
10	14140001	14190000	0.288689	-0.121227	ENSSSCG00000021310	LIN9
8	33010001	33060000	0.288358	-0.192895	ENSSSCG00000058773
8	33010001	33060000	0.288358	-0.192895	ENSSSCG00000008801	SLC30A9
8	33010001	33060000	0.288358	-0.192895	ENSSSCG00000037305	TMEM33
1	216190001	216240000	0.287267	-0.129684	ENSSSCG00000005206	MLANA
1	216190001	216240000	0.287267	-0.129684	ENSSSCG00000005205	KIAA2026
8	77940001	77990000	0.286908	-0.19239	ENSSSCG00000048819
8	77940001	77990000	0.286908	-0.19239	ENSSSCG00000009019	RPS3A
8	77940001	77990000	0.286908	-0.19239	ENSSSCG00000009021	LRBA
13	30520001	30570000	0.286839	-0.186558	ENSSSCG00000011340	SMARCC1
13	30440001	30490000	0.286707	-0.299752	ENSSSCG00000060199
13	30440001	30490000	0.286707	-0.299752	ENSSSCG00000062849
13	30440001	30490000	0.286707	-0.299752	ENSSSCG00000011340	SMARCC1
8	83210001	83260000	0.286498	-0.244487	ENSSSCG00000009042	OTUD4
11	17170001	17220000	0.286363	-0.116524	ENSSSCG00000058322
14	39260001	39310000	0.286316	-0.263178	ENSSSCG00000030289	PTPN11
14	39260001	39310000	0.286316	-0.263178	ENSSSCG00000039130	RPL6
13	113400001	113450000	0.285789	-0.190027	ENSSSCG00000023871	NAALADL2
8	33000001	33050000	0.285483	-0.200959	ENSSSCG00000037305	TMEM33
2	44310001	44360000	0.285294	-0.122485	ENSSSCG00000035649
1	101900001	101950000	0.285048	-0.137471	ENSSSCG00000040836	DCC
8	83220001	83270000	0.284919	-0.209254	ENSSSCG00000009042	OTUD4
2	116990001	117040000	0.284778	-0.132474	ENSSSCG00000053726
2	116990001	117040000	0.284778	-0.132474	ENSSSCG00000014207	APC
8	77990001	78040000	0.28473	-0.181922	ENSSSCG00000009019	RPS3A
8	77990001	78040000	0.28473	-0.181922	ENSSSCG00000009021	LRBA
14	76140001	76190000	0.284668	-0.142475	ENSSSCG00000010298	CFAP70
13	30150001	30200000	0.284494	-0.127408	ENSSSCG00000011334
13	30150001	30200000	0.284494	-0.127408	ENSSSCG00000032957	PTPN23
8	86170001	86220000	0.284388	-0.286731	ENSSSCG00000009053	RNF150
8	83270001	83320000	0.284181	-0.162987	ENSSSCG00000009042	OTUD4
8	83270001	83320000	0.284181	-0.162987	ENSSSCG00000009043	ABCE1
1	205920001	205970000	0.283789	-0.382425	ENSSSCG00000005180	BNC2
8	83380001	83430000	0.283308	-0.197536	ENSSSCG00000033871	ANAPC10
2	65370001	65420000	0.283237	-0.327489	ENSSSCG00000013755	YJU2B
6	119180001	119230000	0.283103	-0.333981	ENSSSCG00000030018	ZNF396
6	79310001	79360000	0.282977	-0.231049	ENSSSCG00000003512	EIF4G3
8	43020001	43070000	0.282947	-0.125978	ENSSSCG00000008853	TLL1
5	34460001	34510000	0.282827	-0.184179	ENSSSCG00000019421
5	34460001	34510000	0.282827	-0.184179	ENSSSCG00000000502	CNOT2
8	78410001	78460000	0.282745	-0.305152	ENSSSCG00000009021	LRBA
5	52300001	52350000	0.282738	-0.114576	ENSSSCG00000000585	SLCO1C1
2	115650001	115700000	0.282182	-0.171358	ENSSSCG00000054861
14	39270001	39320000	0.282163	-0.260785	ENSSSCG00000030289	PTPN11
14	39270001	39320000	0.282163	-0.260785	ENSSSCG00000039130	RPL6
5	52390001	52440000	0.282152	-0.107569	ENSSSCG00000028662	PDE3A
1	76840001	76890000	0.282058	-0.202959	ENSSSCG00000004392
1	76840001	76890000	0.282058	-0.202959	ENSSSCG00000051913
3	72310001	72360000	0.281585	-0.119549	ENSSSCG00000008332	C2orf42
3	72310001	72360000	0.281585	-0.119549	ENSSSCG00000041317
5	52420001	52470000	0.281401	-0.123427	ENSSSCG00000028662	PDE3A
11	17200001	17250000	0.279839	-0.146471	ENSSSCG00000058322
11	17200001	17250000	0.279839	-0.146471	ENSSSCG00000049891
5	29570001	29620000	0.279411	-0.343982	ENSSSCG00000000469	LEMD3
15	78700001	78750000	0.278593	-0.147098	ENSSSCG00000046845
1	130260001	130310000	0.277908	-0.139055	ENSSSCG00000004753	INO80
14	67070001	67120000	0.277893	-0.292051	ENSSSCG00000059919
14	67070001	67120000	0.277893	-0.292051	ENSSSCG00000036476	REEP3
3	37730001	37780000	0.277872	-0.287535	ENSSSCG00000023603
3	37730001	37780000	0.277872	-0.287535	ENSSSCG00000007930	MGRN1
3	37730001	37780000	0.277872	-0.287535	ENSSSCG00000007940
3	37730001	37780000	0.277872	-0.287535	ENSSSCG00000063258
5	53030001	53080000	0.277779	-0.100778	ENSSSCG00000054465
5	53030001	53080000	0.277779	-0.100778	ENSSSCG00000054969
1	57640001	57690000	0.277659	-0.130143	ENSSSCG00000004324	LYRM2
1	57640001	57690000	0.277659	-0.130143	ENSSSCG00000004322	ANKRD6
1	57640001	57690000	0.277659	-0.130143	ENSSSCG00000004328	MDN1
2	74590001	74640000	0.277475	-0.0993482	ENSSSCG00000027127	MAP2K2
2	74590001	74640000	0.277475	-0.0993482	ENSSSCG00000013501	CREB3L3
10	14080001	14130000	0.277121	-0.128246	ENSSSCG00000030675	MIXL1
10	14080001	14130000	0.277121	-0.128246	ENSSSCG00000021310	LIN9
8	79360001	79410000	0.276994	-0.161221	ENSSSCG00000035623	IQCM
1	223640001	223690000	0.276692	-0.11455	ENSSSCG00000047862
1	223640001	223690000	0.276692	-0.11455	ENSSSCG00000005255
13	113390001	113440000	0.276333	-0.244331	ENSSSCG00000023871	NAALADL2
5	56510001	56560000	0.276164	-0.180666	ENSSSCG00000056633
5	20070001	20120000	0.276029	-0.461762	ENSSSCG00000056745
8	79510001	79560000	0.275859	-0.324007	ENSSSCG00000055701
8	79510001	79560000	0.275859	-0.324007	ENSSSCG00000050872
13	77660001	77710000	0.275513	-0.190512	ENSSSCG00000011652	STAG1
8	79460001	79510000	0.275468	-0.26904	ENSSSCG00000055701
8	79460001	79510000	0.275468	-0.26904	ENSSSCG00000035623	IQCM
13	38620001	38670000	0.275108	-0.124396	ENSSSCG00000030359	ARHGEF3
2	116980001	117030000	0.275105	-0.169298	ENSSSCG00000014207	APC
1	100290001	100340000	0.274542	-0.166672	ENSSSCG00000058904
13	37700001	37750000	0.274517	-0.116167	ENSSSCG00000024417	ERC2
8	83390001	83440000	0.274263	-0.196499	ENSSSCG00000033871	ANAPC10
14	66570001	66620000	0.273969	-0.353322	ENSSSCG00000024081	NRBF2
13	30550001	30600000	0.273296	-0.383014	ENSSSCG00000011340	SMARCC1
2	74530001	74580000	0.27328	-0.110447	ENSSSCG00000013496	SIRT6
2	74530001	74580000	0.27328	-0.110447	ENSSSCG00000013498	EBI3
2	74530001	74580000	0.27328	-0.110447	ENSSSCG00000013497	ANKRD24
2	74530001	74580000	0.27328	-0.110447	ENSSSCG00000013501	CREB3L3
13	30140001	30190000	0.273265	-0.193306	ENSSSCG00000011334
13	30140001	30190000	0.273265	-0.193306	ENSSSCG00000024513	KLHL18
5	55730001	55780000	0.273213	-0.0984096	ENSSSCG00000058341	U6
5	55730001	55780000	0.273213	-0.0984096	ENSSSCG00000054447
14	92310001	92360000	0.272969	-0.242084	ENSSSCG00000033323	UBE2D1
8	83400001	83450000	0.272864	-0.194867	ENSSSCG00000041791
8	83400001	83450000	0.272864	-0.194867	ENSSSCG00000060658
8	83400001	83450000	0.272864	-0.194867	ENSSSCG00000033871	ANAPC10
1	248080001	248130000	0.27272	-0.127308	ENSSSCG00000031592	ZNF462
5	52440001	52490000	0.272548	-0.0978955	ENSSSCG00000028662	PDE3A
13	30130001	30180000	0.272324	-0.227966	ENSSSCG00000011334
13	30130001	30180000	0.272324	-0.227966	ENSSSCG00000024513	KLHL18
2	65790001	65840000	0.272291	-0.345154	ENSSSCG00000013754	CACNA1A
4	52180001	52230000	0.272052	-0.130577	ENSSSCG00000006149	RALYL
8	43070001	43120000	0.271899	-0.108307	ENSSSCG00000008853	TLL1
13	77670001	77720000	0.271734	-0.131262	ENSSSCG00000011652	STAG1
1	83130001	83180000	0.271558	-0.101741	ENSSSCG00000004457	DOP1A
1	83130001	83180000	0.271558	-0.101741	ENSSSCG00000026346	UBE3D
1	201490001	201540000	0.271538	-0.156642	ENSSSCG00000031075
1	201490001	201540000	0.271538	-0.156642	ENSSSCG00000057745
1	201490001	201540000	0.271538	-0.156642	ENSSSCG00000052950	IFNA1
1	201490001	201540000	0.271538	-0.156642	ENSSSCG00000054559
1	201490001	201540000	0.271538	-0.156642	ENSSSCG00000060748	IFN-DELTA-7
1	201490001	201540000	0.271538	-0.156642	ENSSSCG00000043817
5	29680001	29730000	0.271504	-0.189597	ENSSSCG00000026004	MSRB3
2	74090001	74140000	0.271504	-0.164128	ENSSSCG00000053293
2	74090001	74140000	0.271504	-0.164128	ENSSSCG00000026063	DPP9
13	30450001	30500000	0.271452	-0.209729	ENSSSCG00000062849
13	30450001	30500000	0.271452	-0.209729	ENSSSCG00000011340	SMARCC1
8	100200001	100250000	0.270988	-0.116012	ENSSSCG00000052917
13	110400001	110450000	0.270987	-0.24921	ENSSSCG00000011751	TMEM212
5	21240001	21290000	0.270394	-0.141657	ENSSSCG00000000365	ORMDL2
5	21240001	21290000	0.270394	-0.141657	ENSSSCG00000000367
5	21240001	21290000	0.270394	-0.141657	ENSSSCG00000000366	DNAJC14
5	21240001	21290000	0.270394	-0.141657	ENSSSCG00000000368	MMP19
5	21240001	21290000	0.270394	-0.141657	ENSSSCG00000000364	SARNP
2	115640001	115690000	0.269783	-0.167247	ENSSSCG00000054861
1	85910001	85960000	0.269769	-0.225555	ENSSSCG00000004465	BCKDHB
1	205910001	205960000	0.269484	-0.386196	ENSSSCG00000005180	BNC2
1	68480001	68530000	0.269439	-0.258163	ENSSSCG00000004361	GRIK2
13	77650001	77700000	0.269246	-0.228607	ENSSSCG00000011652	STAG1
8	33020001	33070000	0.26918	-0.165881	ENSSSCG00000058773
8	33020001	33070000	0.26918	-0.165881	ENSSSCG00000008801	SLC30A9
8	33020001	33070000	0.26918	-0.165881	ENSSSCG00000037305	TMEM33
6	53510001	53560000	0.269178	-0.103013	ENSSSCG00000058863
6	53510001	53560000	0.269178	-0.103013	ENSSSCG00000003124	CRX
6	53510001	53560000	0.269178	-0.103013	ENSSSCG00000033207	SULT2A1
8	78490001	78540000	0.268688	-0.191647	ENSSSCG00000009021	LRBA
6	119170001	119220000	0.268683	-0.310576	ENSSSCG00000030018	ZNF396
6	53540001	53590000	0.268625	-0.185026	ENSSSCG00000058863
6	53540001	53590000	0.268625	-0.185026	ENSSSCG00000003123	BSPH1
6	53540001	53590000	0.268625	-0.185026	ENSSSCG00000003125	ELSPBP1
1	100280001	100330000	0.26862	-0.14975	ENSSSCG00000004520
4	106090001	106140000	0.268307	-0.132642	ENSSSCG00000006757	TRIM33
1	100300001	100350000	0.268039	-0.201785	ENSSSCG00000004521	MRO
1	100300001	100350000	0.268039	-0.201785	ENSSSCG00000058904
8	83410001	83460000	0.267988	-0.188721	ENSSSCG00000041791
8	83410001	83460000	0.267988	-0.188721	ENSSSCG00000060658
8	83410001	83460000	0.267988	-0.188721	ENSSSCG00000033871	ANAPC10
1	215760001	215810000	0.26795	-0.291424	ENSSSCG00000005201	UHRF2
1	215760001	215810000	0.26795	-0.291424	ENSSSCG00000005204	RANBP6
5	30540001	30590000	0.267929	-0.329123	ENSSSCG00000000475	IRAK3
2	115610001	115660000	0.267923	-0.208036	ENSSSCG00000054861
5	52190001	52240000	0.267526	-0.100527	ENSSSCG00000021998
5	52190001	52240000	0.267526	-0.100527	ENSSSCG00000000585	SLCO1C1
2	115670001	115720000	0.267446	-0.126084	ENSSSCG00000053949
4	106070001	106120000	0.267344	-0.132643	ENSSSCG00000006757	TRIM33
5	34470001	34520000	0.26691	-0.209326	ENSSSCG00000019421
5	34470001	34520000	0.26691	-0.209326	ENSSSCG00000000502	CNOT2
17	31610001	31660000	0.26679	-0.180512	ENSSSCG00000018232	U6
17	31600001	31650000	0.266621	-0.182086	ENSSSCG00000018232	U6
14	39240001	39290000	0.266566	-0.220182	ENSSSCG00000030289	PTPN11
5	34480001	34530000	0.265632	-0.206438	ENSSSCG00000019421
5	34480001	34530000	0.265632	-0.206438	ENSSSCG00000000502	CNOT2
14	39280001	39330000	0.265459	-0.257107	ENSSSCG00000030289	PTPN11
14	39280001	39330000	0.265459	-0.257107	ENSSSCG00000039130	RPL6
14	39280001	39330000	0.265459	-0.257107	ENSSSCG00000009885	HECTD4
1	202570001	202620000	0.265335	-0.106273	ENSSSCG00000005166	MLLT3
14	66960001	67010000	0.265222	-0.259973	ENSSSCG00000053179
14	66960001	67010000	0.265222	-0.259973	ENSSSCG00000036476	REEP3
9	87070001	87120000	0.264999	-0.10224	ENSSSCG00000024761	SNX13
1	76870001	76920000	0.264827	-0.203931	ENSSSCG00000004393	GTF3C6
1	76870001	76920000	0.264827	-0.203931	ENSSSCG00000051913
1	76870001	76920000	0.264827	-0.203931	ENSSSCG00000004394	RPF2
14	67060001	67110000	0.264428	-0.26472	ENSSSCG00000036476	REEP3
8	86160001	86210000	0.263886	-0.169267	ENSSSCG00000009053	RNF150
13	30390001	30440000	0.263676	-0.350052	ENSSSCG00000011340	SMARCC1
13	30390001	30440000	0.263676	-0.350052	ENSSSCG00000039224	CSPG5
1	58200001	58250000	0.263639	-0.123517	ENSSSCG00000044269
1	58200001	58250000	0.263639	-0.123517	ENSSSCG00000004332	BACH2
1	100270001	100320000	0.263397	-0.11507	ENSSSCG00000004520
13	77560001	77610000	0.263297	-0.11124	ENSSSCG00000011652	STAG1
14	76210001	76260000	0.26317	-0.115181	ENSSSCG00000010300	MSS51
14	76210001	76260000	0.26317	-0.115181	ENSSSCG00000010299	ANXA7
14	76210001	76260000	0.26317	-0.115181	ENSSSCG00000010301	PPP3CB
8	77930001	77980000	0.263127	-0.218627	ENSSSCG00000048819
8	77930001	77980000	0.263127	-0.218627	ENSSSCG00000009019	RPS3A
8	77930001	77980000	0.263127	-0.218627	ENSSSCG00000009021	LRBA
9	87080001	87130000	0.262902	-0.102517	ENSSSCG00000024761	SNX13
2	115630001	115680000	0.262848	-0.15845	ENSSSCG00000054861
8	90850001	90900000	0.262667	-0.251214	ENSSSCG00000061016
8	83300001	83350000	0.262648	-0.17858	ENSSSCG00000009043	ABCE1
8	78000001	78050000	0.262061	-0.14486	ENSSSCG00000009019	RPS3A
8	78000001	78050000	0.262061	-0.14486	ENSSSCG00000009021	LRBA
1	68470001	68520000	0.261939	-0.246857	ENSSSCG00000004361	GRIK2
2	65560001	65610000	0.261897	-0.135418	ENSSSCG00000013754	CACNA1A
2	74070001	74120000	0.261513	-0.137667	ENSSSCG00000053293
2	65550001	65600000	0.261172	-0.129821	ENSSSCG00000013754	CACNA1A
9	87060001	87110000	0.261158	-0.103388	ENSSSCG00000024761	SNX13
5	21250001	21300000	0.260903	-0.109252	ENSSSCG00000000365	ORMDL2
5	21250001	21300000	0.260903	-0.109252	ENSSSCG00000000367
5	21250001	21300000	0.260903	-0.109252	ENSSSCG00000000366	DNAJC14
5	21250001	21300000	0.260903	-0.109252	ENSSSCG00000000368	MMP19
5	21250001	21300000	0.260903	-0.109252	ENSSSCG00000000364	SARNP
1	205930001	205980000	0.260831	-0.358172	ENSSSCG00000005180	BNC2
8	12770001	12820000	0.260265	-0.137669	ENSSSCG00000008747	NCAPG
8	12770001	12820000	0.260265	-0.137669	ENSSSCG00000008748	LCORL
8	78300001	78350000	0.259962	-0.420866	ENSSSCG00000009021	LRBA
3	91260001	91310000	0.259822	-0.250937	ENSSSCG00000055797
3	91260001	91310000	0.259822	-0.250937	ENSSSCG00000052457
1	201470001	201520000	0.259594	-0.158056	ENSSSCG00000038797
1	201470001	201520000	0.259594	-0.158056	ENSSSCG00000031075
1	201470001	201520000	0.259594	-0.158056	ENSSSCG00000057745
1	201470001	201520000	0.259594	-0.158056	ENSSSCG00000052950	IFNA1
1	201470001	201520000	0.259594	-0.158056	ENSSSCG00000043817
5	29690001	29740000	0.259069	-0.145756	ENSSSCG00000026004	MSRB3
13	30340001	30390000	0.258978	-0.245971	ENSSSCG00000011336	ELP6
13	30340001	30390000	0.258978	-0.245971	ENSSSCG00000039224	CSPG5
18	18560001	18610000	0.258908	-0.242167	ENSSSCG00000016559	CPA2
18	18560001	18610000	0.258908	-0.242167	ENSSSCG00000016562	SSMEM1
13	77570001	77620000	0.258788	-0.106568	ENSSSCG00000011652	STAG1
8	100290001	100340000	0.258543	-0.112443	ENSSSCG00000054326
2	116970001	117020000	0.258526	-0.140203	ENSSSCG00000014207	APC
1	215750001	215800000	0.258255	-0.29374	ENSSSCG00000005201	UHRF2
5	29550001	29600000	0.258218	-0.260855	ENSSSCG00000052372
5	29550001	29600000	0.258218	-0.260855	ENSSSCG00000000469	LEMD3
14	76130001	76180000	0.257711	-0.15246	ENSSSCG00000010298	CFAP70
8	43090001	43140000	0.257707	-0.104967	ENSSSCG00000008853	TLL1
1	202580001	202630000	0.257518	-0.10852	ENSSSCG00000005166	MLLT3
6	49090001	49140000	0.257383	-0.274154	ENSSSCG00000003006
6	49090001	49140000	0.257383	-0.274154	ENSSSCG00000054571	CYP2B6B
5	34490001	34540000	0.256853	-0.203964	ENSSSCG00000000502	CNOT2
14	79970001	80020000	0.25684	-0.311155	ENSSSCG00000010325	KCNMA1
1	201480001	201530000	0.256785	-0.157545	ENSSSCG00000038797
1	201480001	201530000	0.256785	-0.157545	ENSSSCG00000031075
1	201480001	201530000	0.256785	-0.157545	ENSSSCG00000057745
1	201480001	201530000	0.256785	-0.157545	ENSSSCG00000052950	IFNA1
1	201480001	201530000	0.256785	-0.157545	ENSSSCG00000043817
14	66980001	67030000	0.256534	-0.273909	ENSSSCG00000036476	REEP3
2	65780001	65830000	0.256473	-0.27192	ENSSSCG00000013754	CACNA1A
2	115660001	115710000	0.256357	-0.133779	ENSSSCG00000053949
8	83370001	83420000	0.256338	-0.195381	ENSSSCG00000033871	ANAPC10
1	215740001	215790000	0.256317	-0.275704	ENSSSCG00000005201	UHRF2
1	82980001	83030000	0.256187	-0.128808	ENSSSCG00000029129	RWDD2A
1	82980001	83030000	0.256187	-0.128808	ENSSSCG00000004456	PGM3
1	82980001	83030000	0.256187	-0.128808	ENSSSCG00000004457	DOP1A
1	82980001	83030000	0.256187	-0.128808	ENSSSCG00000004454	ME1
14	80130001	80180000	0.256044	-0.159556	ENSSSCG00000053966
8	79520001	79570000	0.255877	-0.288994	ENSSSCG00000050872
8	79520001	79570000	0.255877	-0.288994	ENSSSCG00000055186
14	67080001	67130000	0.255784	-0.320315	ENSSSCG00000059919
2	74060001	74110000	0.255663	-0.126194	ENSSSCG00000053293
13	113380001	113430000	0.255663	-0.252967	ENSSSCG00000023871	NAALADL2
8	43080001	43130000	0.25565	-0.104885	ENSSSCG00000008853	TLL1
1	130250001	130300000	0.255618	-0.14365	ENSSSCG00000004753	INO80
14	39230001	39280000	0.255581	-0.148876	ENSSSCG00000030289	PTPN11
2	74100001	74150000	0.255529	-0.179746	ENSSSCG00000053293
2	74100001	74150000	0.255529	-0.179746	ENSSSCG00000026063	DPP9
2	74110001	74160000	0.255346	-0.189503	ENSSSCG00000026063	DPP9
3	96900001	96950000	0.255257	-0.240644	ENSSSCG00000008459
13	77640001	77690000	0.255141	-0.215167	ENSSSCG00000011652	STAG1
18	23760001	23810000	0.255104	-0.275086	ENSSSCG00000016605	LMOD2
18	23760001	23810000	0.255104	-0.275086	ENSSSCG00000016604	WASL
6	125740001	125790000	0.255014	-0.310611	ENSSSCG00000055429
4	71020001	71070000	0.25494	-0.0972516	ENSSSCG00000052134
4	71020001	71070000	0.25494	-0.0972516	ENSSSCG00000037637	GGH
4	71020001	71070000	0.25494	-0.0972516	ENSSSCG00000052708
4	71020001	71070000	0.25494	-0.0972516	ENSSSCG00000058658
4	71020001	71070000	0.25494	-0.0972516	ENSSSCG00000059747	NKAIN3
5	20110001	20160000	0.254904	-0.536614	ENSSSCG00000056745
5	20110001	20160000	0.254904	-0.536614	ENSSSCG00000063497
5	20110001	20160000	0.254904	-0.536614	ENSSSCG00000059678
1	76850001	76900000	0.254882	-0.17835	ENSSSCG00000004392
1	76850001	76900000	0.254882	-0.17835	ENSSSCG00000004393	GTF3C6
1	76850001	76900000	0.254882	-0.17835	ENSSSCG00000051913
4	49360001	49410000	0.254791	-0.199516	ENSSSCG00000036161	CNBD1
13	77550001	77600000	0.254478	-0.117467	ENSSSCG00000011652	STAG1
8	83280001	83330000	0.254216	-0.155097	ENSSSCG00000009042	OTUD4
8	83280001	83330000	0.254216	-0.155097	ENSSSCG00000009043	ABCE1
8	100580001	100630000	0.253884	-0.137462	ENSSSCG00000009083	SPRY1
8	12780001	12830000	0.253741	-0.192089	ENSSSCG00000008747	NCAPG
8	12780001	12830000	0.253741	-0.192089	ENSSSCG00000008748	LCORL
13	37640001	37690000	0.253735	-0.203255	ENSSSCG00000024417	ERC2
2	65770001	65820000	0.253684	-0.221276	ENSSSCG00000013754	CACNA1A
8	12790001	12840000	0.253543	-0.223503	ENSSSCG00000008747	NCAPG
8	12790001	12840000	0.253543	-0.223503	ENSSSCG00000008748	LCORL
15	74150001	74200000	0.253504	-0.198687	ENSSSCG00000062706
15	74150001	74200000	0.253504	-0.198687	ENSSSCG00000059244
5	52200001	52250000	0.253483	-0.105772	ENSSSCG00000021998
5	52200001	52250000	0.253483	-0.105772	ENSSSCG00000000585	SLCO1C1
13	133560001	133610000	0.253471	-0.110237	ENSSSCG00000033030	FBXO45
13	133560001	133610000	0.253471	-0.110237	ENSSSCG00000036536	WDR53
1	201500001	201550000	0.253348	-0.14523	ENSSSCG00000031075
1	201500001	201550000	0.253348	-0.14523	ENSSSCG00000052950	IFNA1
1	201500001	201550000	0.253348	-0.14523	ENSSSCG00000054559
1	201500001	201550000	0.253348	-0.14523	ENSSSCG00000060748	IFN-DELTA-7
1	201500001	201550000	0.253348	-0.14523	ENSSSCG00000051482
1	201500001	201550000	0.253348	-0.14523	ENSSSCG00000043817
13	83470001	83520000	0.25308	-0.131739	ENSSSCG00000011683	PCOLCE2
13	83470001	83520000	0.25308	-0.131739	ENSSSCG00000011681	TRPC1
14	39300001	39350000	0.252684	-0.186564	ENSSSCG00000039130	RPL6
14	39300001	39350000	0.252684	-0.186564	ENSSSCG00000009885	HECTD4
3	96910001	96960000	0.252606	-0.257271	ENSSSCG00000008459
2	115600001	115650000	0.252328	-0.212325	ENSSSCG00000054861
4	106100001	106150000	0.252318	-0.0991161	ENSSSCG00000006757	TRIM33
1	58210001	58260000	0.252183	-0.13971	ENSSSCG00000044269
1	58210001	58260000	0.252183	-0.13971	ENSSSCG00000004332	BACH2
2	65280001	65330000	0.251877	-0.159547	ENSSSCG00000019548	MIR181C
2	65280001	65330000	0.251877	-0.159547	ENSSSCG00000055091
2	65280001	65330000	0.251877	-0.159547	ENSSSCG00000018214	ssc-mir-24-1
2	65280001	65330000	0.251877	-0.159547	ENSSSCG00000019823	ssc-mir-23a
2	65280001	65330000	0.251877	-0.159547	ENSSSCG00000043220	ssc-mir-27a
2	65280001	65330000	0.251877	-0.159547	ENSSSCG00000013758	ZSWIM4
13	77620001	77670000	0.251838	-0.137783	ENSSSCG00000011652	STAG1
11	17210001	17260000	0.251772	-0.119912	ENSSSCG00000058322
11	17210001	17260000	0.251772	-0.119912	ENSSSCG00000049891
8	78140001	78190000	0.25142	-0.244224	ENSSSCG00000058219
8	78140001	78190000	0.25142	-0.244224	ENSSSCG00000009021	LRBA
2	115620001	115670000	0.25128	-0.145921	ENSSSCG00000054861
8	78170001	78220000	0.251116	-0.362489	ENSSSCG00000058219
8	78170001	78220000	0.251116	-0.362489	ENSSSCG00000009021	LRBA
8	100670001	100720000	0.251033	-0.110757	ENSSSCG00000009083	SPRY1
13	77630001	77680000	0.250914	-0.171951	ENSSSCG00000011652	STAG1
1	202590001	202640000	0.250654	-0.122565	ENSSSCG00000005166	MLLT3
8	32990001	33040000	0.25044	-0.176857	ENSSSCG00000037305	TMEM33
14	79960001	80010000	0.250257	-0.333924	ENSSSCG00000010325	KCNMA1
18	23770001	23820000	0.250133	-0.244804	ENSSSCG00000016605	LMOD2
18	23770001	23820000	0.250133	-0.244804	ENSSSCG00000016604	WASL
3	72320001	72370000	0.249993	-0.0983691	ENSSSCG00000008332	C2orf42
3	72320001	72370000	0.249993	-0.0983691	ENSSSCG00000041317
5	55700001	55750000	0.249958	-0.112647	ENSSSCG00000058341	U6
1	201010001	201060000	0.249931	-0.147268	ENSSSCG00000045977
14	66970001	67020000	0.249853	-0.268288	ENSSSCG00000036476	REEP3
13	110320001	110370000	0.249569	-0.258379	ENSSSCG00000011750	PLD1
5	56500001	56550000	0.249478	-0.154162	ENSSSCG00000056633
13	83620001	83670000	0.249476	-0.303513	ENSSSCG00000059964
13	83620001	83670000	0.249476	-0.303513	ENSSSCG00000060874	PAQR9
13	83620001	83670000	0.249476	-0.303513	ENSSSCG00000057579
1	130240001	130290000	0.249428	-0.143654	ENSSSCG00000004753	INO80
8	101230001	101280000	0.249394	-0.150269	ENSSSCG00000009085	NUDT6
8	101230001	101280000	0.249394	-0.150269	ENSSSCG00000009084	SPATA5
8	101230001	101280000	0.249394	-0.150269	ENSSSCG00000036213
13	132990001	133040000	0.248969	-0.181479	ENSSSCG00000011833	DLG1
8	83310001	83360000	0.248729	-0.180826	ENSSSCG00000009043	ABCE1
8	83310001	83360000	0.248729	-0.180826	ENSSSCG00000033871	ANAPC10
1	206510001	206560000	0.248674	-0.109032	ENSSSCG00000048914
1	206510001	206560000	0.248674	-0.109032	ENSSSCG00000046665
8	78130001	78180000	0.248615	-0.213195	ENSSSCG00000058219
8	78130001	78180000	0.248615	-0.213195	ENSSSCG00000009021	LRBA
1	36700001	36750000	0.248398	-0.312606	ENSSSCG00000060378
1	36700001	36750000	0.248398	-0.312606	ENSSSCG00000052570
8	86180001	86230000	0.24834	-0.268753	ENSSSCG00000009053	RNF150
8	79450001	79500000	0.248336	-0.229307	ENSSSCG00000035623	IQCM
14	39290001	39340000	0.248137	-0.202413	ENSSSCG00000030289	PTPN11
14	39290001	39340000	0.248137	-0.202413	ENSSSCG00000039130	RPL6
14	39290001	39340000	0.248137	-0.202413	ENSSSCG00000009885	HECTD4
1	215730001	215780000	0.248115	-0.251688	ENSSSCG00000005201	UHRF2
14	67050001	67100000	0.247773	-0.248369	ENSSSCG00000036476	REEP3
10	14150001	14200000	0.24743	-0.112959	ENSSSCG00000021310	LIN9
13	133000001	133050000	0.247342	-0.184538	ENSSSCG00000011833	DLG1
8	78180001	78230000	0.246908	-0.403879	ENSSSCG00000009021	LRBA
6	79510001	79560000	0.246905	-0.110759	ENSSSCG00000049405
6	79510001	79560000	0.246905	-0.110759	ENSSSCG00000062243
6	79510001	79560000	0.246905	-0.110759	ENSSSCG00000050609
6	91130001	91180000	0.246754	-0.101911	ENSSSCG00000040173	DLGAP3
6	91130001	91180000	0.246754	-0.101911	ENSSSCG00000056786
14	67010001	67060000	0.246677	-0.228244	ENSSSCG00000036476	REEP3
14	80120001	80170000	0.246462	-0.142335	ENSSSCG00000053966
8	51640001	51690000	0.246401	-0.133415	ENSSSCG00000060672
8	100190001	100240000	0.24624	-0.113081	ENSSSCG00000052917
4	80350001	80400000	0.245717	-0.136685	ENSSSCG00000054315
13	83560001	83610000	0.245624	-0.405384	ENSSSCG00000049792	U2
13	83560001	83610000	0.245624	-0.405384	ENSSSCG00000061161
13	83560001	83610000	0.245624	-0.405384	ENSSSCG00000011683	PCOLCE2
8	78150001	78200000	0.245374	-0.288668	ENSSSCG00000058219
8	78150001	78200000	0.245374	-0.288668	ENSSSCG00000009021	LRBA
18	18550001	18600000	0.245207	-0.242295	ENSSSCG00000016559	CPA2
18	18550001	18600000	0.245207	-0.242295	ENSSSCG00000016555	CPA4
13	83600001	83650000	0.244748	-0.369189	ENSSSCG00000061161
13	83600001	83650000	0.244748	-0.369189	ENSSSCG00000059964
14	67020001	67070000	0.244608	-0.227415	ENSSSCG00000036476	REEP3
5	34450001	34500000	0.244279	-0.124657	ENSSSCG00000019421
5	34450001	34500000	0.244279	-0.124657	ENSSSCG00000000502	CNOT2
18	18430001	18480000	0.244264	-0.132689	ENSSSCG00000016557	CPA1
18	18430001	18480000	0.244264	-0.132689	ENSSSCG00000016556	CEP41
6	91140001	91190000	0.244171	-0.151031	ENSSSCG00000040173	DLGAP3
6	91140001	91190000	0.244171	-0.151031	ENSSSCG00000056786
2	44280001	44330000	0.244013	-0.268297	ENSSSCG00000035649
5	21260001	21310000	0.243821	-0.0988082	ENSSSCG00000000365	ORMDL2
5	21260001	21310000	0.243821	-0.0988082	ENSSSCG00000000367
5	21260001	21310000	0.243821	-0.0988082	ENSSSCG00000000366	DNAJC14
5	21260001	21310000	0.243821	-0.0988082	ENSSSCG00000000368	MMP19
5	21260001	21310000	0.243821	-0.0988082	ENSSSCG00000040825	PYM1
5	21260001	21310000	0.243821	-0.0988082	ENSSSCG00000000364	SARNP
4	71040001	71090000	0.243794	-0.131052	ENSSSCG00000052708
4	71040001	71090000	0.243794	-0.131052	ENSSSCG00000058658
4	71040001	71090000	0.243794	-0.131052	ENSSSCG00000059747	NKAIN3
14	92300001	92350000	0.243307	-0.186866	ENSSSCG00000033323	UBE2D1
8	83200001	83250000	0.243282	-0.302437	ENSSSCG00000009042	OTUD4
13	83590001	83640000	0.243198	-0.386374	ENSSSCG00000061161
13	83590001	83640000	0.243198	-0.386374	ENSSSCG00000059964
13	83590001	83640000	0.243198	-0.386374	ENSSSCG00000011683	PCOLCE2
5	30590001	30640000	0.243193	-0.190538	ENSSSCG00000000475	IRAK3
6	119150001	119200000	0.243122	-0.171601	ENSSSCG00000030018	ZNF396
6	119150001	119200000	0.243122	-0.171601	ENSSSCG00000023276	ZNF24
1	215710001	215760000	0.242904	-0.178225	ENSSSCG00000061106
1	215710001	215760000	0.242904	-0.178225	ENSSSCG00000005199	GLDC
1	215710001	215760000	0.242904	-0.178225	ENSSSCG00000005201	UHRF2
8	79410001	79460000	0.242868	-0.224115	ENSSSCG00000035623	IQCM
1	58010001	58060000	0.242634	-0.189099	ENSSSCG00000004332	BACH2
8	51620001	51670000	0.242565	-0.145163	ENSSSCG00000060672
14	66990001	67040000	0.242491	-0.257803	ENSSSCG00000036476	REEP3
13	132980001	133030000	0.242488	-0.190653	ENSSSCG00000011833	DLG1
2	74120001	74170000	0.242484	-0.16958	ENSSSCG00000026063	DPP9
13	83580001	83630000	0.242365	-0.399762	ENSSSCG00000061161
13	83580001	83630000	0.242365	-0.399762	ENSSSCG00000059964
13	83580001	83630000	0.242365	-0.399762	ENSSSCG00000011683	PCOLCE2
8	78160001	78210000	0.242216	-0.349861	ENSSSCG00000058219
8	78160001	78210000	0.242216	-0.349861	ENSSSCG00000009021	LRBA
5	20120001	20170000	0.242077	-0.532033	ENSSSCG00000063497
5	20120001	20170000	0.242077	-0.532033	ENSSSCG00000059678
5	20120001	20170000	0.242077	-0.532033	ENSSSCG00000036953
1	58220001	58270000	0.242045	-0.108149	ENSSSCG00000044269
1	58220001	58270000	0.242045	-0.108149	ENSSSCG00000004332	BACH2
8	83320001	83370000	0.241995	-0.172282	ENSSSCG00000009043	ABCE1
8	83320001	83370000	0.241995	-0.172282	ENSSSCG00000033871	ANAPC10
8	78110001	78160000	0.241921	-0.166511	ENSSSCG00000009021	LRBA
1	57980001	58030000	0.241899	-0.184564	ENSSSCG00000004332	BACH2
8	51630001	51680000	0.241571	-0.139962	ENSSSCG00000060672
14	67090001	67140000	0.241538	-0.353204	ENSSSCG00000059919
8	78200001	78250000	0.241322	-0.448746	ENSSSCG00000009021	LRBA
15	78690001	78740000	0.24128	-0.145784	ENSSSCG00000046845
14	67100001	67150000	0.241258	-0.379998	ENSSSCG00000059919
4	69650001	69700000	0.241219	-0.115518	ENSSSCG00000022092	CYP7B1
8	78120001	78170000	0.241205	-0.207012	ENSSSCG00000058219
8	78120001	78170000	0.241205	-0.207012	ENSSSCG00000009021	LRBA
2	15710001	15760000	0.240827	-0.0993639	ENSSSCG00000013249	CKAP5
5	52310001	52360000	0.240778	-0.11748	ENSSSCG00000000585	SLCO1C1
4	71030001	71080000	0.240751	-0.106081	ENSSSCG00000052708
4	71030001	71080000	0.240751	-0.106081	ENSSSCG00000058658
4	71030001	71080000	0.240751	-0.106081	ENSSSCG00000059747	NKAIN3
13	110410001	110460000	0.240729	-0.267682	ENSSSCG00000011751	TMEM212
13	110660001	110710000	0.240713	-0.325793	ENSSSCG00000011752	FNDC3B
13	30380001	30430000	0.240621	-0.310561	ENSSSCG00000011340	SMARCC1
13	30380001	30430000	0.240621	-0.310561	ENSSSCG00000039224	CSPG5
8	78190001	78240000	0.240584	-0.432596	ENSSSCG00000009021	LRBA
1	58020001	58070000	0.24044	-0.120694	ENSSSCG00000004332	BACH2
8	1640001	1690000	0.240391	-0.206782	ENSSSCG00000008692	ADD1
1	215720001	215770000	0.240321	-0.231424	ENSSSCG00000061106
1	215720001	215770000	0.240321	-0.231424	ENSSSCG00000005201	UHRF2
13	30330001	30380000	0.240214	-0.227556	ENSSSCG00000011336	ELP6
18	18440001	18490000	0.240158	-0.113333	ENSSSCG00000016557	CPA1
18	18440001	18490000	0.240158	-0.113333	ENSSSCG00000016556	CEP41
18	18440001	18490000	0.240158	-0.113333	ENSSSCG00000054055	CPA5
8	20470001	20520000	0.240155	-0.143036	ENSSSCG00000054673
8	20470001	20520000	0.240155	-0.143036	ENSSSCG00000063443
8	20470001	20520000	0.240155	-0.143036	ENSSSCG00000008762	STIM2
1	57630001	57680000	0.239862	-0.156046	ENSSSCG00000004324	LYRM2
1	57630001	57680000	0.239862	-0.156046	ENSSSCG00000004322	ANKRD6
1	57630001	57680000	0.239862	-0.156046	ENSSSCG00000004328	MDN1
18	23780001	23830000	0.239773	-0.188022	ENSSSCG00000016605	LMOD2
18	23780001	23830000	0.239773	-0.188022	ENSSSCG00000056390
18	23780001	23830000	0.239773	-0.188022	ENSSSCG00000016604	WASL
18	23780001	23830000	0.239773	-0.188022	ENSSSCG00000016606	ASB15
13	83570001	83620000	0.239606	-0.402881	ENSSSCG00000061161
13	83570001	83620000	0.239606	-0.402881	ENSSSCG00000011683	PCOLCE2
8	83290001	83340000	0.239566	-0.156904	ENSSSCG00000009043	ABCE1
13	154490001	154540000	0.23955	-0.163563	ENSSSCG00000040347	U1
1	57990001	58040000	0.239505	-0.209167	ENSSSCG00000004332	BACH2
4	49520001	49570000	0.239395	-0.173879	ENSSSCG00000036161	CNBD1
1	215240001	215290000	0.23908	-0.11454	ENSSSCG00000005198	KDM4C
5	21220001	21270000	0.239055	-0.209406	ENSSSCG00000000365	ORMDL2
5	21220001	21270000	0.239055	-0.209406	ENSSSCG00000000366	DNAJC14
5	21220001	21270000	0.239055	-0.209406	ENSSSCG00000000364	SARNP
17	62420001	62470000	0.238953	-0.122596	ENSSSCG00000039677	CHRNA4
17	62420001	62470000	0.238953	-0.122596	ENSSSCG00000031746	KCNQ2
18	18570001	18620000	0.238871	-0.227535	ENSSSCG00000016559	CPA2
18	18570001	18620000	0.238871	-0.227535	ENSSSCG00000016563	TMEM209
18	18570001	18620000	0.238871	-0.227535	ENSSSCG00000016562	SSMEM1
2	65360001	65410000	0.238738	-0.303911	ENSSSCG00000013755	YJU2B
2	116960001	117010000	0.23866	-0.122754	ENSSSCG00000014207	APC
8	100280001	100330000	0.238657	-0.130336	ENSSSCG00000054326
14	55860001	55910000	0.238398	-0.104353	ENSSSCG00000057214
14	55860001	55910000	0.238398	-0.104353	ENSSSCG00000031680	GGPS1
14	55860001	55910000	0.238398	-0.104353	ENSSSCG00000034844	TBCE
6	91120001	91170000	0.2382	-0.11531	ENSSSCG00000040173	DLGAP3
13	154500001	154550000	0.238169	-0.178803	ENSSSCG00000040347	U1
1	98730001	98780000	0.238099	-0.103446	ENSSSCG00000004508	DYM
8	79530001	79580000	0.238057	-0.248661	ENSSSCG00000050872
8	79530001	79580000	0.238057	-0.248661	ENSSSCG00000055186
6	118870001	118920000	0.238015	-0.146962	ENSSSCG00000053348
6	53220001	53270000	0.237727	-0.153934	ENSSSCG00000003121	KPTN
6	53220001	53270000	0.237727	-0.153934	ENSSSCG00000003120	NAPA
6	53220001	53270000	0.237727	-0.153934	ENSSSCG00000029567	SLC8A2
8	51610001	51660000	0.237401	-0.140362	ENSSSCG00000060672
14	81390001	81440000	0.237378	-0.109402	ENSSSCG00000054028
14	81390001	81440000	0.237378	-0.109402	ENSSSCG00000039704
1	68460001	68510000	0.237374	-0.193181	ENSSSCG00000004361	GRIK2
13	110630001	110680000	0.237289	-0.292734	ENSSSCG00000011752	FNDC3B
3	131620001	131670000	0.237274	-0.191337	ENSSSCG00000054381
1	148820001	148870000	0.237213	-0.239066	ENSSSCG00000061777
1	148820001	148870000	0.237213	-0.239066	ENSSSCG00000060932
1	148820001	148870000	0.237213	-0.239066	ENSSSCG00000056177
1	100310001	100360000	0.237195	-0.233358	ENSSSCG00000004521	MRO
1	100310001	100360000	0.237195	-0.233358	ENSSSCG00000058904
14	67030001	67080000	0.237194	-0.226247	ENSSSCG00000036476	REEP3
1	215700001	215750000	0.237044	-0.168632	ENSSSCG00000061106
1	215700001	215750000	0.237044	-0.168632	ENSSSCG00000005199	GLDC
1	215700001	215750000	0.237044	-0.168632	ENSSSCG00000005201	UHRF2
1	57970001	58020000	0.236989	-0.13231	ENSSSCG00000004332	BACH2
4	49370001	49420000	0.236905	-0.183712	ENSSSCG00000036161	CNBD1
3	96890001	96940000	0.236788	-0.246265	ENSSSCG00000008459
1	177110001	177160000	0.236777	-0.14264	ENSSSCG00000005002	MDGA2
15	37330001	37380000	0.23657	-0.233901	ENSSSCG00000060058
1	58000001	58050000	0.236412	-0.208823	ENSSSCG00000004332	BACH2
14	67110001	67160000	0.23633	-0.391672	ENSSSCG00000059919
14	67000001	67050000	0.236327	-0.237813	ENSSSCG00000036476	REEP3
14	67040001	67090000	0.236287	-0.236513	ENSSSCG00000036476	REEP3
8	51600001	51650000	0.236122	-0.124609	ENSSSCG00000060672
1	201340001	201390000	0.236092	-0.145016	ENSSSCG00000043301	IFN-ALPHA-8
1	201340001	201390000	0.236092	-0.145016	ENSSSCG00000060359	IFN-DELTA-6
1	201340001	201390000	0.236092	-0.145016	ENSSSCG00000043817
1	215690001	215740000	0.236025	-0.168071	ENSSSCG00000061106
1	215690001	215740000	0.236025	-0.168071	ENSSSCG00000005199	GLDC
1	215690001	215740000	0.236025	-0.168071	ENSSSCG00000005201	UHRF2
1	201000001	201050000	0.235703	-0.116305	ENSSSCG00000045977
7	72920001	72970000	0.235617	-0.105744	ENSSSCG00000024396	NOVA1
1	76900001	76950000	0.235433	-0.144612	ENSSSCG00000004393	GTF3C6
1	76900001	76950000	0.235433	-0.144612	ENSSSCG00000004394	RPF2
13	30560001	30610000	0.235361	-0.409512	ENSSSCG00000062072
13	30560001	30610000	0.235361	-0.409512	ENSSSCG00000011340	SMARCC1
6	49100001	49150000	0.235264	-0.265573	ENSSSCG00000003006
6	49100001	49150000	0.235264	-0.265573	ENSSSCG00000054571	CYP2B6B
1	76890001	76940000	0.235239	-0.129528	ENSSSCG00000004393	GTF3C6
1	76890001	76940000	0.235239	-0.129528	ENSSSCG00000004394	RPF2
8	100570001	100620000	0.235108	-0.153094	ENSSSCG00000009083	SPRY1
13	150170001	150220000	0.235044	-0.185711	ENSSSCG00000044778	DPPA4
13	150170001	150220000	0.235044	-0.185711	ENSSSCG00000031524	DPPA2
13	150160001	150210000	0.234827	-0.117044	ENSSSCG00000044778	DPPA4
13	150160001	150210000	0.234827	-0.117044	ENSSSCG00000031524	DPPA2
13	113370001	113420000	0.234824	-0.25889	ENSSSCG00000023871	NAALADL2
2	65570001	65620000	0.234746	-0.137029	ENSSSCG00000013754	CACNA1A
7	69110001	69160000	0.234622	-0.177889	ENSSSCG00000060587
1	101910001	101960000	0.23462	-0.103666	ENSSSCG00000040836	DCC
18	18450001	18500000	0.234463	-0.10704	ENSSSCG00000016557	CPA1
18	18450001	18500000	0.234463	-0.10704	ENSSSCG00000016556	CEP41
18	18450001	18500000	0.234463	-0.10704	ENSSSCG00000054055	CPA5
6	52290001	52340000	0.234447	-0.243568	ENSSSCG00000038688	PGLYRP1
6	52290001	52340000	0.234447	-0.243568	ENSSSCG00000038175	ssc-mir-769
6	52290001	52340000	0.234447	-0.243568	ENSSSCG00000046511
6	52290001	52340000	0.234447	-0.243568	ENSSSCG00000003100	CCDC61
4	49530001	49580000	0.234369	-0.164178	ENSSSCG00000036161	CNBD1
6	118880001	118930000	0.234317	-0.13823	ENSSSCG00000053348
3	33930001	33980000	0.234017	-0.32112	ENSSSCG00000007909	ABAT
13	110640001	110690000	0.233795	-0.276787	ENSSSCG00000011752	FNDC3B
13	110650001	110700000	0.233688	-0.305984	ENSSSCG00000011752	FNDC3B
1	98710001	98760000	0.233592	-0.156711	ENSSSCG00000004508	DYM
14	79950001	80000000	0.233428	-0.319868	ENSSSCG00000010325	KCNMA1
5	81790001	81840000	0.233372	-0.203372	ENSSSCG00000000857	IGF1
5	29540001	29590000	0.23325	-0.233862	ENSSSCG00000052372
5	29540001	29590000	0.23325	-0.233862	ENSSSCG00000030998	WIF1
1	194990001	195040000	0.233092	-0.104893	ENSSSCG00000034726	KCNH5
1	76860001	76910000	0.232695	-0.189463	ENSSSCG00000004392
1	76860001	76910000	0.232695	-0.189463	ENSSSCG00000004393	GTF3C6
1	76860001	76910000	0.232695	-0.189463	ENSSSCG00000051913
13	110620001	110670000	0.232648	-0.283182	ENSSSCG00000011752	FNDC3B
14	79980001	80030000	0.232624	-0.256642	ENSSSCG00000010325	KCNMA1
8	78310001	78360000	0.232552	-0.401606	ENSSSCG00000009021	LRBA
5	81780001	81830000	0.232126	-0.213711	ENSSSCG00000000857	IGF1
13	110420001	110470000	0.231961	-0.279759	ENSSSCG00000011751	TMEM212
5	34500001	34550000	0.231881	-0.199449	ENSSSCG00000000502	CNOT2
13	90890001	90940000	0.231796	-0.104228	ENSSSCG00000022706	ERICH6
13	90890001	90940000	0.231796	-0.104228	ENSSSCG00000053665
14	63630001	63680000	0.231511	-0.100729	ENSSSCG00000010212
7	69120001	69170000	0.231281	-0.184356	ENSSSCG00000060587
1	82970001	83020000	0.231211	-0.134388	ENSSSCG00000029129	RWDD2A
1	82970001	83020000	0.231211	-0.134388	ENSSSCG00000004456	PGM3
1	82970001	83020000	0.231211	-0.134388	ENSSSCG00000004454	ME1
2	65650001	65700000	0.231103	-0.126377	ENSSSCG00000013754	CACNA1A
14	63640001	63690000	0.230669	-0.104026	ENSSSCG00000010212
6	119210001	119260000	0.230557	-0.300944	ENSSSCG00000053628
3	91250001	91300000	0.230387	-0.208801	ENSSSCG00000055797
3	91250001	91300000	0.230387	-0.208801	ENSSSCG00000052457
1	248070001	248120000	0.230305	-0.169052	ENSSSCG00000031592	ZNF462
3	131610001	131660000	0.230161	-0.163276	ENSSSCG00000054381
2	139520001	139570000	0.230013	-0.102914	ENSSSCG00000057465
2	139520001	139570000	0.230013	-0.102914	ENSSSCG00000032423	SPOCK1
18	18420001	18470000	0.229928	-0.1619	ENSSSCG00000016557	CPA1
18	18420001	18470000	0.229928	-0.1619	ENSSSCG00000016556	CEP41
13	78620001	78670000	0.229902	-0.113215	ENSSSCG00000031721	SOX14
1	36720001	36770000	0.229852	-0.268374	ENSSSCG00000060378
6	119220001	119270000	0.229687	-0.240824	ENSSSCG00000053628
6	119220001	119270000	0.229687	-0.240824	ENSSSCG00000038859	INO80C
1	148810001	148860000	0.229655	-0.19913	ENSSSCG00000061777
1	148810001	148860000	0.229655	-0.19913	ENSSSCG00000060932
1	148810001	148860000	0.229655	-0.19913	ENSSSCG00000056177
3	131630001	131680000	0.229592	-0.170888	ENSSSCG00000054381
8	90840001	90890000	0.229473	-0.236698	ENSSSCG00000060088
8	90840001	90890000	0.229473	-0.236698	ENSSSCG00000061016
13	133010001	133060000	0.229459	-0.18935	ENSSSCG00000011833	DLG1
8	82890001	82940000	0.229444	-0.159565	ENSSSCG00000050119
8	82890001	82940000	0.229444	-0.159565	ENSSSCG00000009040	SMAD1
1	76880001	76930000	0.229307	-0.173243	ENSSSCG00000004393	GTF3C6
1	76880001	76930000	0.229307	-0.173243	ENSSSCG00000004394	RPF2
13	19190001	19240000	0.229168	-0.157086	ENSSSCG00000039802	FBXL2
13	19190001	19240000	0.229168	-0.157086	ENSSSCG00000011235	UBP1
8	1650001	1700000	0.229068	-0.199962	ENSSSCG00000008692	ADD1
7	72930001	72980000	0.229065	-0.0967797	ENSSSCG00000024396	NOVA1
14	76120001	76170000	0.228911	-0.183052	ENSSSCG00000010298	CFAP70
14	15880001	15930000	0.228881	-0.100585	ENSSSCG00000032475	CEP44
14	15880001	15930000	0.228881	-0.100585	ENSSSCG00000009702	FBXO8
5	21210001	21260000	0.228797	-0.23215	ENSSSCG00000000364	SARNP
14	39220001	39270000	0.228387	-0.118917	ENSSSCG00000030289	PTPN11
1	36710001	36760000	0.228375	-0.268843	ENSSSCG00000060378
13	30320001	30370000	0.228348	-0.157359	ENSSSCG00000011336	ELP6
13	30320001	30370000	0.228348	-0.157359	ENSSSCG00000026281	SCAP
16	45910001	45960000	0.228327	-0.124776	ENSSSCG00000060484
8	85300001	85350000	0.228216	-0.417944	ENSSSCG00000009050	INPP4B
6	53210001	53260000	0.228057	-0.171696	ENSSSCG00000003121	KPTN
6	53210001	53260000	0.228057	-0.171696	ENSSSCG00000003120	NAPA
6	53210001	53260000	0.228057	-0.171696	ENSSSCG00000029567	SLC8A2
8	78500001	78550000	0.227687	-0.172679	ENSSSCG00000009021	LRBA
7	70810001	70860000	0.227602	-0.124467	ENSSSCG00000063256
7	70810001	70860000	0.227602	-0.124467	ENSSSCG00000054062
7	70810001	70860000	0.227602	-0.124467	ENSSSCG00000060367
14	76110001	76160000	0.227493	-0.244683	ENSSSCG00000010298	CFAP70
8	78100001	78150000	0.227319	-0.159851	ENSSSCG00000009021	LRBA
8	43010001	43060000	0.227305	-0.13615	ENSSSCG00000008853	TLL1
14	39210001	39260000	0.226912	-0.102315	ENSSSCG00000030289	PTPN11
3	82740001	82790000	0.226793	-0.103057	ENSSSCG00000056972
7	69100001	69150000	0.226629	-0.149975	ENSSSCG00000060587
6	53550001	53600000	0.226575	-0.164857	ENSSSCG00000003123	BSPH1
6	53550001	53600000	0.226575	-0.164857	ENSSSCG00000003125	ELSPBP1
6	79300001	79350000	0.226273	-0.185252	ENSSSCG00000003512	EIF4G3
18	23790001	23840000	0.22627	-0.14781	ENSSSCG00000016605	LMOD2
18	23790001	23840000	0.22627	-0.14781	ENSSSCG00000056390
18	23790001	23840000	0.22627	-0.14781	ENSSSCG00000016606	ASB15
8	78400001	78450000	0.226219	-0.338484	ENSSSCG00000009021	LRBA
1	200990001	201040000	0.226129	-0.117154	ENSSSCG00000045977
6	118860001	118910000	0.226027	-0.148521	ENSSSCG00000053348
14	55850001	55900000	0.225794	-0.123814	ENSSSCG00000057214
14	55850001	55900000	0.225794	-0.123814	ENSSSCG00000034844	TBCE
13	110600001	110650000	0.225789	-0.292696	ENSSSCG00000011752	FNDC3B
13	110590001	110640000	0.225739	-0.297396	ENSSSCG00000011752	FNDC3B
13	83610001	83660000	0.225683	-0.334374	ENSSSCG00000059964
1	82960001	83010000	0.225607	-0.125028	ENSSSCG00000029129	RWDD2A
1	82960001	83010000	0.225607	-0.125028	ENSSSCG00000004456	PGM3
1	82960001	83010000	0.225607	-0.125028	ENSSSCG00000004454	ME1
2	74050001	74100000	0.225533	-0.132651	ENSSSCG00000053293
3	131600001	131650000	0.225331	-0.123273	ENSSSCG00000047579
3	131600001	131650000	0.225331	-0.123273	ENSSSCG00000054381
8	77770001	77820000	0.225016	-0.139893	ENSSSCG00000009018	SH3D19
6	78160001	78210000	0.224938	-0.163313	ENSSSCG00000055546
6	78160001	78210000	0.224938	-0.163313	ENSSSCG00000027489	TMCO4
7	72900001	72950000	0.224879	-0.122501	ENSSSCG00000024396	NOVA1
1	223650001	223700000	0.22483	-0.124676	ENSSSCG00000047862
1	223650001	223700000	0.22483	-0.124676	ENSSSCG00000005255
1	215250001	215300000	0.224799	-0.133693	ENSSSCG00000005198	KDM4C
13	83480001	83530000	0.224764	-0.159274	ENSSSCG00000011683	PCOLCE2
13	83480001	83530000	0.224764	-0.159274	ENSSSCG00000011681	TRPC1
8	79440001	79490000	0.224632	-0.193986	ENSSSCG00000035623	IQCM
13	30370001	30420000	0.224586	-0.314357	ENSSSCG00000011340	SMARCC1
13	30370001	30420000	0.224586	-0.314357	ENSSSCG00000039224	CSPG5
1	205900001	205950000	0.224583	-0.370312	ENSSSCG00000005180	BNC2
8	83500001	83550000	0.224446	-0.127655	ENSSSCG00000060081
8	83500001	83550000	0.224446	-0.127655	ENSSSCG00000062302
1	216200001	216250000	0.224352	-0.104274	ENSSSCG00000005206	MLANA
1	216200001	216250000	0.224352	-0.104274	ENSSSCG00000005205	KIAA2026
18	18270001	18320000	0.224317	-0.156885	ENSSSCG00000016553	COPG2
1	98700001	98750000	0.224282	-0.179229	ENSSSCG00000004508	DYM
13	30060001	30110000	0.224166	-0.167701	ENSSSCG00000024513	KLHL18
13	30060001	30110000	0.224166	-0.167701	ENSSSCG00000052354
13	30060001	30110000	0.224166	-0.167701	ENSSSCG00000040510	KIF9
3	75610001	75660000	0.224046	-0.153259	ENSSSCG00000039161	MEIS1
13	154480001	154530000	0.223913	-0.126902	ENSSSCG00000040347	U1
13	113360001	113410000	0.223906	-0.251895	ENSSSCG00000023871	NAALADL2
2	65540001	65590000	0.223879	-0.161812	ENSSSCG00000013754	CACNA1A
7	33840001	33890000	0.223697	-0.341018	ENSSSCG00000037507	BTBD9
9	111420001	111470000	0.223258	-0.179998	ENSSSCG00000047472
9	111420001	111470000	0.223258	-0.179998	ENSSSCG00000058889
9	111420001	111470000	0.223258	-0.179998	ENSSSCG00000063295
9	111420001	111470000	0.223258	-0.179998	ENSSSCG00000052187
9	111420001	111470000	0.223258	-0.179998	ENSSSCG00000062801
8	1660001	1710000	0.223203	-0.178038	ENSSSCG00000008692	ADD1
1	65270001	65320000	0.223038	-0.583062	ENSSSCG00000047707
1	65270001	65320000	0.223038	-0.583062	ENSSSCG00000059823
16	45930001	45980000	0.223006	-0.126574	ENSSSCG00000060484
13	150390001	150440000	0.222987	-0.331104	ENSSSCG00000011937	MORC1
8	78350001	78400000	0.222787	-0.260368	ENSSSCG00000052676	MAB21L2
8	78350001	78400000	0.222787	-0.260368	ENSSSCG00000009021	LRBA
18	17560001	17610000	0.22275	-0.135054	ENSSSCG00000016549	MKLN1
3	107910001	107960000	0.222717	-0.0981561	ENSSSCG00000008521	SRD5A2
7	46510001	46560000	0.222705	-0.258925	ENSSSCG00000002622	TMEM14A
7	46510001	46560000	0.222705	-0.258925	ENSSSCG00000052947	GSTA1
7	46510001	46560000	0.222705	-0.258925	ENSSSCG00000002623
1	124020001	124070000	0.222638	-0.176139	ENSSSCG00000004663	SEMA6D
13	30350001	30400000	0.222612	-0.267036	ENSSSCG00000039224	CSPG5
5	27080001	27130000	0.222456	-0.0964166	ENSSSCG00000000457	USP15
5	27080001	27130000	0.222456	-0.0964166	ENSSSCG00000000458	MON2
1	215270001	215320000	0.222289	-0.173054	ENSSSCG00000005198	KDM4C

## Sheet: Table S7
Table S7. Fold enrichment of tropical adaptation-specific selection signatures for pig QTL terms
QTL	CHR	N_QTLs	N_QTLs_db	Total_annotated_QTLs	Total_QTLs_db	pvalue	adj.pval	QTL_type	Richness
Coping behavior	14	7	30	313	4901	0.0023	0.0397	Exterior	0.233333
Ear area	5	13	39	75	722	5.32e-05	0.00177	Exterior	0.333333
Iris pigmentation	11	7	20	36	438	0.0005	0.0119	Exterior	0.35
Coping behavior	6	14	31	263	1364	0.000797	0.0161	Exterior	0.451613
Coping behavior	3	29	53	495	2826	6.57e-10	6.81e-08	Exterior	0.54717
Lumbar vertebra number	1	18	18	637	2261	1.05e-10	2.18e-08	Exterior	1
Vertebra number	1	11	11	637	2261	8.33878e-07	4.06638e-05	Exterior	1
CD3-negative, CD8-negative leukocyte percentage	3	146	670	495	2826	0.000645	0.0137046	Health	0.21791
Mean corpuscular volume	2	25	81	273	1509	0.00288	0.0477147	Health	0.308642
Neutrophil count	6	25	70	263	1364	0.000679	0.0141	Health	0.357143
White blood cell number	14	28	75	313	4901	2.23e-15	9.24e-13	Health	0.373333
LDL cholesterol	2	37	95	273	1509	5.9e-07	3.26206e-05	Health	0.389474
Mean corpuscular hemoglobin content	2	34	76	273	1509	3.06e-08	2.30414e-06	Health	0.447368
Cholesterol level	2	12	25	273	1509	0.000539263	0.012418	Health	0.48
Neutrophil percentage	6	15	26	263	1364	1.31596e-05	0.000519489	Health	0.576923
Enterotoxigenic E. coli susceptibility	13	24	39	220	778	8.81416e-06	0.000384576	Health	0.615385
Mean platelet volume	6	23	33	263	1364	2.27e-10	3.77e-08	Health	0.69697
Interleukin-10 level	17	8	11	54	384	1.12e-05	0.000462	Health	0.727273
Interleukin-4 level	17	7	9	54	384	2.18863e-05	0.000824716	Health	0.777778
Plateletcrit	8	4	5	139	979	0.00174	0.0328	Health	0.8
Mean corpuscular hemoglobin content	5	9	11	75	722	4.15e-08	2.87e-06	Health	0.818182
Periweaning failure to thrive syndrome	11	9	10	36	438	5.9e-10	6.81e-08	Health	0.9
Hematocrit	8	10	11	139	979	2.42e-08	2.23e-06	Health	0.909091
Interleukin-1 beta level	17	7	7	54	384	7.6598e-07	3.96873e-05	Health	1
cis-11-Eicosenoic acid content	7	5	15	90	2385	0.000152466	0.00435843	Meat and Carcass	0.333333
Meat color b*	14	8	21	313	4901	2.47322e-05	0.000891436	Meat and Carcass	0.380952
Intramuscular fat content	14	24	59	313	4901	2.5185e-14	6.95946e-12	Meat and Carcass	0.40678
Conductivity 45 minutes post-mortem	6	33	73	263	1364	1.75e-07	1.04e-05	Meat and Carcass	0.452055
Intramuscular fat content	13	22	45	220	778	0.00203	0.0366	Meat and Carcass	0.488889
pH 45 minutes post mortem	12	5	10	22	956	9.35e-07	4.30546e-05	Meat and Carcass	0.5
Lean meat percentage	1	30	57	637	2261	6.97316e-05	0.00222336	Meat and Carcass	0.526316
Loin muscle depth	1	21	39	637	2261	0.000586	0.0131	Meat and Carcass	0.538462
Backfat at tenth rib	1	38	63	637	2261	6.52538e-08	4.16118e-06	Meat and Carcass	0.603175
Meat color b*	3	9	14	495	2826	0.000126	0.00374	Meat and Carcass	0.642857
Shoulder weight	15	20	27	152	804	3.04e-10	4.20456e-08	Meat and Carcass	0.740741
Loin muscle area	16	15	20	76	404	2.71e-08	2.24e-06	Meat and Carcass	0.75
Loin muscle depth	15	84	90	152	804	1.48443e-63	1.2306e-60	Meat and Carcass	0.933333
Monounsaturated fatty acid to polyunsaturated fatty acid ratio	4	4	4	161	1240	0.000275	0.00691	Meat and Carcass	1
Fatty acid C18:1 to C18:0 ratio	14	3	3	313	4901	0.000258	0.00669	Meat and Carcass	1
Average daily gain	1	35	74	637	2261	0.000293062	0.00714554	Production	0.472973
Body weight	8	8	16	139	979	0.000643305	0.0137046	Production	0.5
Days to 110 kg	4	5	9	161	1240	0.00282677	0.0477147	Production	0.555556
Chest circumference	1	14	24	637	2261	0.00179423	0.0330537	Production	0.583333
Abdominal circumference	1	15	22	637	2261	0.000103997	0.0031931	Production	0.681818
Number of non-productive days	2	5	5	273	1509	0.000188041	0.00502857	Production	1
Number of stillborn	7	5	24	90	2385	0.00165	0.0317678	Reproduction	0.208333
Litter size	9	12	25	91	621	5.03167e-05	0.00173802	Reproduction	0.48
Number of stillborn	12	2	4	22	956	0.00295198	0.0479841	Reproduction	0.5
Number of mummified pigs	9	6	11	91	621	0.00211277	0.0372657	Reproduction	0.545455
Number of litters	2	5	5	273	1509	0.000188	0.00502857	Reproduction	1
Weaning to conception interval	2	4	4	273	1509	0.00105205	0.0207654	Reproduction	1

## Sheet: Table S8
Table S8. Significantly enriched GO terms of the genes in tropical adaptation-specific selection regions
GO Category	ID	Terms	GeneRatio	BgRatio	P-value	geneID	Gene counts
BP	GO:0042310	vasoconstriction	7/190	36/6338	7.77588e-05	HRH2/HTR7/DBH/ADM/OLR1/ATP2B1/HRH1	7
BP	GO:0019229	regulation of vasoconstriction	5/190	24/6338	0.000613534	HRH2/DBH/ADM/ATP2B1/HRH1	5
BP	GO:0035150	regulation of tube size	7/190	54/6338	0.001046	HRH2/HTR7/DBH/ADM/OLR1/ATP2B1/HRH1	7
BP	GO:0035296	regulation of tube diameter	7/190	54/6338	0.001046	HRH2/HTR7/DBH/ADM/OLR1/ATP2B1/HRH1	7
BP	GO:0097746	blood vessel diameter maintenance	7/190	54/6338	0.001046	HRH2/HTR7/DBH/ADM/OLR1/ATP2B1/HRH1	7
BP	GO:0003018	vascular process in circulatory system	7/190	62/6338	0.00237458	HRH2/HTR7/DBH/ADM/OLR1/ATP2B1/HRH1	7
BP	GO:0043966	histone H3 acetylation	4/190	20/6338	0.00260045	MAP3K7/BRPF1/TADA3/KAT6B	4
BP	GO:0010499	proteasomal ubiquitin-independent protein catabolic process	3/190	12/6338	0.00477679	PSMA1/PSMB7/PSMB11	3
BP	GO:0048663	neuron fate commitment	4/190	24/6338	0.00519398	DLX1/DLX2/FOXA1/GLI2	4
BP	GO:0045666	positive regulation of neuron differentiation	4/190	26/6338	0.00697463	DLX1/DLX2/FOXA1/GLI2	4
BP	GO:0090066	regulation of anatomical structure size	11/190	159/6338	0.00799541	SEMA3G/HRH2/HTR7/ARF6/LRRC8A/DBH/ADM/OLR1/ATP2B1/SWAP70/HRH1	11
BP	GO:0050768	negative regulation of neurogenesis	4/190	28/6338	0.0091179	SEMA3G/DLX1/DLX2/PRTG	4
BP	GO:0045907	positive regulation of vasoconstriction	3/190	15/6338	0.00924647	HRH2/DBH/HRH1	3
BP	GO:0038061	NIK/NF-kappaB signaling	4/190	29/6338	0.0103339	LRRC19/MAP3K7/NFAT5/NLRP3	4
BP	GO:0051961	negative regulation of nervous system development	4/190	29/6338	0.0103339	SEMA3G/DLX1/DLX2/PRTG	4
BP	GO:0030850	prostate gland development	3/190	16/6338	0.0111326	PLAG1/FOXA1/GLI2	3
BP	GO:0050714	positive regulation of protein secretion	4/190	31/6338	0.0130697	ARF6/GHRL/APBB3/MYOM1	4
BP	GO:0018205	peptidyl-lysine modification	7/190	88/6338	0.0160011	LOX/MAP3K7/SENP1/SMYD3/BRPF1/TADA3/KAT6B	7
BP	GO:0014013	regulation of gliogenesis	3/190	19/6338	0.0180368	DLX1/DLX2/PLAG1	3
BP	GO:0042475	odontogenesis of dentin-containing tooth	3/190	20/6338	0.0207609	DLX1/DLX2/GLI2	3
BP	GO:0051222	positive regulation of protein transport	5/190	54/6338	0.0221537	ARF6/GHRL/APBB3/SAR1A/MYOM1	5
BP	GO:0008015	blood circulation	8/190	116/6338	0.0227306	HRH2/HTR7/F5/DBH/ADM/OLR1/ATP2B1/HRH1	8
BP	GO:0022612	gland morphogenesis	4/190	39/6338	0.0284073	PLAG1/FOXA1/GLI2/CEBPB	4
BP	GO:0043524	negative regulation of neuron apoptotic process	4/190	39/6338	0.0284073	DLX1/OXR1/CHL1/CEBPB	4
BP	GO:1904951	positive regulation of establishment of protein localization	5/190	58/6338	0.0291855	ARF6/GHRL/APBB3/SAR1A/MYOM1	5
BP	GO:0003008	system process	20/190	427/6338	0.0301988	F11R/TNNC1/HRH2/HTR7/GHRL/CHL1/LHFPL4/F5/CCBE1/DBH/ADM/GRK1/OLR1/ATP2B1/SCN4A/MYO6/CRYBB3/HRH1/CRYBB2/MYOM1	20
BP	GO:0030216	keratinocyte differentiation	3/190	23/6338	0.0302109	IFT74/CD109/ST14	3
BP	GO:0016573	histone acetylation	4/190	40/6338	0.0308474	MAP3K7/BRPF1/TADA3/KAT6B	4
BP	GO:0003013	circulatory system process	8/190	124/6338	0.0322404	HRH2/HTR7/F5/DBH/ADM/OLR1/ATP2B1/HRH1	8
BP	GO:0051960	regulation of nervous system development	7/190	102/6338	0.0329111	SEMA3G/DLX1/DLX2/PLAG1/PRTG/GHRL/CHODL	7
BP	GO:0008643	carbohydrate transport	4/190	41/6338	0.0334075	SLC17A5/MFSD2A/SLC35A4/MFSD12	4
BP	GO:0021915	neural tube development	4/190	41/6338	0.0334075	ST14/FOXA1/ADM/GLI2	4
BP	GO:0007156	homophilic cell adhesion via plasma membrane adhesion molecules	3/190	24/6338	0.0337848	NECTIN4/CHL1/CDH24	3
BP	GO:1901222	regulation of NIK/NF-kappaB signaling	3/190	24/6338	0.0337848	LRRC19/NFAT5/NLRP3	3
BP	GO:0050767	regulation of neurogenesis	6/190	81/6338	0.0339947	SEMA3G/DLX1/DLX2/PLAG1/PRTG/CHODL	6
BP	GO:0016601	Rac protein signal transduction	2/190	10/6338	0.0343378	NISCH/ARF6	2
BP	GO:0030252	growth hormone secretion	2/190	10/6338	0.0343378	GHRL/SSTR1	2
BP	GO:0042133	neurotransmitter metabolic process	2/190	10/6338	0.0343378	GAD1/DBH	2
BP	GO:0048665	neuron fate specification	2/190	10/6338	0.0343378	FOXA1/GLI2	2
BP	GO:0048608	reproductive structure development	8/190	126/6338	0.0349878	NR5A1/PLAG1/GHRL/ST14/FOXA1/ADM/GLI2/CEBPB	8
BP	GO:0061458	reproductive system development	8/190	126/6338	0.0349878	NR5A1/PLAG1/GHRL/ST14/FOXA1/ADM/GLI2/CEBPB	8
BP	GO:1903522	regulation of blood circulation	5/190	61/6338	0.0352909	HRH2/DBH/ADM/ATP2B1/HRH1	5
BP	GO:0001890	placenta development	4/190	42/6338	0.0360881	GHRL/ST14/ADM/CEBPB	4
BP	GO:0006475	internal protein amino acid acetylation	4/190	42/6338	0.0360881	MAP3K7/BRPF1/TADA3/KAT6B	4
BP	GO:0009913	epidermal cell differentiation	4/190	42/6338	0.0360881	IFT74/CD109/ST14/MYO6	4
BP	GO:0018393	internal peptidyl-lysine acetylation	4/190	42/6338	0.0360881	MAP3K7/BRPF1/TADA3/KAT6B	4
BP	GO:0090305	nucleic acid phosphodiester bond hydrolysis	4/190	42/6338	0.0360881	RPS21/NOL9/EDC4/ENDOG	4
BP	GO:0008544	epidermis development	5/190	62/6338	0.0374887	IFT74/CD109/ST14/GLI2/MYO6	5
BP	GO:2000026	regulation of multicellular organismal development	16/190	330/6338	0.0383037	NR5A1/SEMA3G/DLX1/DLX2/PLAG1/LOX/CD109/PRTG/GHRL/CHODL/CCBE1/PCID2/ADM/GLI2/CEBPB/ATP2B1	16
BP	GO:0010721	negative regulation of cell development	4/190	43/6338	0.0388896	SEMA3G/DLX1/DLX2/PRTG	4
BP	GO:0098742	cell-cell adhesion via plasma-membrane adhesion molecules	4/190	43/6338	0.0388896	NECTIN4/CHL1/ARVCF/CDH24	4
BP	GO:0051241	negative regulation of multicellular organismal process	12/190	228/6338	0.0406577	NR5A1/SEMA3G/DLX1/DLX2/CD84/PRTG/GHRL/FOXA1/ADM/NLRP3/GLI2/ATP2B1	12
BP	GO:0000466	maturation of 5.8S rRNA from tricistronic rRNA transcript (SSU-rRNA, 5.8S rRNA, LSU-rRNA)	2/190	11/6338	0.0411544	RPS21/NOL9	2
BP	GO:0003009	skeletal muscle contraction	2/190	11/6338	0.0411544	TNNC1/SCN4A	2
BP	GO:0007187	G protein-coupled receptor signaling pathway, coupled to cyclic nucleotide second messenger	2/190	11/6338	0.0411544	HRH2/HTR7	2
BP	GO:0008306	associative learning	2/190	11/6338	0.0411544	DBH/HRH1	2
BP	GO:0008589	regulation of smoothened signaling pathway	2/190	11/6338	0.0411544	FOXA1/GLI2	2
BP	GO:0017121	plasma membrane phospholipid scrambling	2/190	11/6338	0.0411544	ANO3/ANO4	2
BP	GO:0021879	forebrain neuron differentiation	2/190	11/6338	0.0411544	DLX1/DLX2	2
BP	GO:0046717	acid secretion	2/190	11/6338	0.0411544	HRH2/GHRL	2
BP	GO:0001892	embryonic placenta development	3/190	26/6338	0.0415585	ST14/ADM/CEBPB	3
BP	GO:0018394	peptidyl-lysine acetylation	4/190	44/6338	0.0418122	MAP3K7/BRPF1/TADA3/KAT6B	4
BP	GO:1901215	negative regulation of neuron death	4/190	44/6338	0.0418122	DLX1/OXR1/CHL1/CEBPB	4
BP	GO:0043543	protein acylation	5/190	65/6338	0.0445777	MAP3K7/ZDHHC8/BRPF1/TADA3/KAT6B	5
BP	GO:0007626	locomotory behavior	4/190	45/6338	0.044856	OXR1/CHL1/ZDHHC8/DBH	4
BP	GO:0043523	regulation of neuron apoptotic process	4/190	45/6338	0.044856	DLX1/OXR1/CHL1/CEBPB	4
BP	GO:0001523	retinoid metabolic process	2/190	12/6338	0.04843	SDR16C5/DHRS4	2
BP	GO:0006767	water-soluble vitamin metabolic process	2/190	12/6338	0.04843	TPK1/BTD	2
BP	GO:0016101	diterpenoid metabolic process	2/190	12/6338	0.04843	SDR16C5/DHRS4	2
BP	GO:0030212	hyaluronan metabolic process	2/190	12/6338	0.04843	ITIH1/ITIH4	2
BP	GO:0048713	regulation of oligodendrocyte differentiation	2/190	12/6338	0.04843	DLX1/DLX2	2

## Sheet: Table S9
Table S9. Fold enrichment of high-altitude adaptation-specific selection signatures for pig QTL terms
QTL	CHR	N_QTLs	N_QTLs_db	Total_annotated_QTLs	Total_QTLs_db	pvalue	adj.pval	QTL_type	Richness
Thoracic vertebra number	7	22	66	236	2385	1.05706e-07	4.69459e-06	Exterior	0.333333
Hip structure	9	6	12	54	621	0.000203	0.00493	Exterior	0.5
Scrotal/inguinal hernia	13	9	16	147	778	0.00083799	0.0158171	Exterior	0.5625
Coping behavior	1	22	36	434	2261	2.77e-08	1.39e-06	Exterior	0.611111
Hind leg conformation	15	8	13	105	804	4.83976e-05	0.00146161	Exterior	0.615385
Coping behavior	14	20	30	1215	4901	1.4536e-06	6.09702e-05	Exterior	0.666667
Front feet conformation	18	3	4	28	303	0.00268	0.0448998	Exterior	0.75
Gait score (overall)	6	6	7	312	1364	0.000779	0.0151	Exterior	0.857143
Iris pigmentation	5	24	25	136	722	1.43e-17	2.7e-15	Exterior	0.96
Cannon bone circumference	14	41	42	1215	4901	2.81e-24	1.06e-21	Exterior	0.97619
Interleukin-12 level	13	45	112	147	778	8.37e-09	4.86e-07	Health	0.401786
Basophil number	14	38	93	1215	4901	0.000421169	0.00883285	Health	0.408602
Red blood cell count	12	19	41	83	956	4.83e-11	4.05141e-09	Health	0.463415
Red cell distribution width	9	8	15	54	621	7.87e-06	0.000283	Health	0.533333
Actinobacillus pleuropneumoniae susceptibility	15	28	50	105	804	5.07e-14	6.39e-12	Health	0.56
Hematocrit	12	19	32	83	956	1.27e-13	1.36482e-11	Health	0.59375
Enterotoxigenic E. coli susceptibility	13	24	39	147	778	1.61e-09	1.2183e-07	Health	0.615385
Neutrophil percentage	6	16	26	312	1364	2.18364e-05	0.000749387	Health	0.615385
Plateletcrit	2	6	9	165	1509	9.94938e-05	0.00278214	Health	0.666667
Neutrophil count	6	48	70	312	1364	6.07e-17	9.16e-15	Health	0.685714
Plateletcrit	8	4	5	88	979	0.000285	0.00647	Health	0.8
Hemoglobin	2	3	3	165	1509	0.00129	0.0227	Health	1
Tongue weight	4	24	72	204	1240	0.000220374	0.00519946	Meat and Carcass	0.333333
Head weight	4	43	111	204	1240	2.2e-09	1.51e-07	Meat and Carcass	0.387387
Backfat between 3rd and 4th last ribs	8	16	40	88	979	5.17e-08	2.44089e-06	Meat and Carcass	0.4
Lean meat percentage	1	23	57	434	2261	0.000149	0.00375	Meat and Carcass	0.403509
Backfat at tenth rib	6	31	74	312	1364	0.000137	0.00357	Meat and Carcass	0.418919
Intermuscular fat content	1	23	46	434	2261	1.93e-06	7.68e-05	Meat and Carcass	0.5
Fat androstenone level	5	7	12	136	722	0.00249278	0.0427738	Meat and Carcass	0.583333
Meat color b*	1	10	17	434	2261	0.000327893	0.00707312	Meat and Carcass	0.588235
Intramuscular fat content	5	26	40	136	722	3.91e-11	3.69e-09	Meat and Carcass	0.65
Muscle pH	4	9	13	204	1240	2.94e-05	0.000925	Meat and Carcass	0.692308
PH for Longissmus dorsi	4	44	61	204	1240	2.30157e-23	5.79228e-21	Meat and Carcass	0.721311
skatole, laboratory	7	32	40	236	2385	3.70209e-26	2.79508e-23	Meat and Carcass	0.8
Fat androstenone level	1	5	6	434	2261	0.00129	0.0227	Meat and Carcass	0.833333
Unsaturated fatty acid content	14	15	16	1215	4901	9.47273e-09	5.10851e-07	Meat and Carcass	0.9375
Daily feed intake	1	10	21	434	2261	0.00284	0.0465456	Production	0.47619
Days to 100 kg	2	7	14	165	1509	0.000291475	0.00647245	Production	0.5
Body height	6	10	13	312	1364	5.0827e-05	0.00147594	Production	0.769231
Number of stillborn	7	14	24	236	2385	4.76e-09	2.99248e-07	Reproduction	0.583333
Age at puberty	7	6	10	236	2385	0.000131754	0.00355266	Reproduction	0.6
Sperm motility	1	7	10	434	2261	0.000644201	0.0127992	Reproduction	0.7
Piglet mortality	9	5	6	54	621	2.33954e-05	0.000767978	Reproduction	0.833333
Number weaned	6	10	11	312	1364	3.07e-06	0.000115978	Reproduction	0.909091
Weaning to conception interval	6	5	5	312	1364	0.000611	0.0125	Reproduction	1
Number of litters	7	3	3	236	2385	0.000957805	0.0176376	Reproduction	1

## Sheet: Table S10
Table S10. Significantly enriched GO terms of the genes in high-altitude adaptation-specific selection regions
GO Category	ID	Terms	GeneRatio	BgRatio	P-value	geneID	Gene counts
BP	GO:0009887	animal organ morphogenesis	17/138	259/6338	4.10455e-05	GCNT3/DLX1/DLX2/CHAD/SPRY1/MTOR/MMP16/PTCH1/CCDC39/HEY2/SMAD4/SRF/MEGF9/PTF1A/TBX3/PTK7/STOX1	17
BP	GO:0055006	cardiac cell development	5/138	21/6338	6.99384e-05	MTOR/HEY2/SMAD4/SRF/TBX3	5
BP	GO:0055013	cardiac muscle cell development	5/138	21/6338	6.99384e-05	MTOR/HEY2/SMAD4/SRF/TBX3	5
BP	GO:0009798	axis specification	5/138	24/6338	0.000138597	PTCH1/HEY2/SMAD4/SRF/TBX3	5
BP	GO:0009948	anterior/posterior axis specification	4/138	14/6338	0.000181793	HEY2/SMAD4/SRF/TBX3	4
BP	GO:0048729	tissue morphogenesis	12/138	162/6338	0.000194095	GCNT3/LUZP1/SPRY1/MTOR/PTCH1/CCDC39/HEY2/SMAD4/SRF/TBX3/PTK7/STOX1	12
BP	GO:0060562	epithelial tube morphogenesis	9/138	96/6338	0.000220459	LUZP1/SPRY1/PTCH1/CCDC39/SMAD4/SRF/TBX3/PTK7/STOX1	9
BP	GO:0051241	negative regulation of multicellular organismal process	14/138	228/6338	0.000406839	GHSR/TRPC1/PGR/DLX1/DLX2/SPRY1/CRY1/PTCH1/PHF14/HEY2/SMAD4/SRF/KCNMA1/APOD	14
BP	GO:0055007	cardiac muscle cell differentiation	5/138	30/6338	0.000418355	MTOR/HEY2/SMAD4/SRF/TBX3	5
BP	GO:0006939	smooth muscle contraction	5/138	32/6338	0.000570876	TRPC1/PGR/SRF/KCNMA1/TBX3	5
BP	GO:0006940	regulation of smooth muscle contraction	4/138	19/6338	0.000646744	TRPC1/PGR/SRF/KCNMA1	4
BP	GO:0002009	morphogenesis of an epithelium	10/138	136/6338	0.000711895	LUZP1/SPRY1/MTOR/PTCH1/CCDC39/SMAD4/SRF/TBX3/PTK7/STOX1	10
BP	GO:0030323	respiratory tube development	6/138	51/6338	0.000769031	SPRY1/CCDC39/PHF14/SRF/CCBE1/PTK7	6
BP	GO:0030324	lung development	6/138	51/6338	0.000769031	SPRY1/CCDC39/PHF14/SRF/CCBE1/PTK7	6
BP	GO:0035051	cardiocyte differentiation	5/138	35/6338	0.000873342	MTOR/HEY2/SMAD4/SRF/TBX3	5
BP	GO:0003007	heart morphogenesis	7/138	72/6338	0.000901953	MTOR/PTCH1/CCDC39/HEY2/SMAD4/SRF/TBX3	7
BP	GO:0048568	embryonic organ development	9/138	117/6338	0.000954841	DLX2/MMP16/PTCH1/CCDC39/HEY2/SRF/TBX3/PTK7/STOX1	9
BP	GO:0003281	ventricular septum development	4/138	21/6338	0.000965445	HEY2/SMAD4/TBX3/PTK7	4
BP	GO:0007389	pattern specification process	9/138	118/6338	0.00101489	DLX1/DLX2/SPRY1/PTCH1/CCDC39/HEY2/SMAD4/SRF/TBX3	9
BP	GO:0060976	coronary vasculature development	3/138	10/6338	0.00108351	HEY2/SRF/PTK7	3
BP	GO:0045165	cell fate commitment	8/138	97/6338	0.001167	DLX1/DLX2/MTOR/PTCH1/HEY2/SMAD4/PTF1A/TBX3	8
BP	GO:0003012	muscle system process	8/138	99/6338	0.00133302	TRPC1/PGR/MTOR/HEY2/SMAD4/SRF/KCNMA1/TBX3	8
BP	GO:0007507	heart development	9/138	123/6338	0.0013629	MTOR/PTCH1/CCDC39/HEY2/SMAD4/SRF/TBX3/PTK7/NTRK3	9
BP	GO:0060541	respiratory system development	6/138	57/6338	0.00139269	SPRY1/CCDC39/PHF14/SRF/CCBE1/PTK7	6
BP	GO:0000578	embryonic axis specification	3/138	11/6338	0.00146617	PTCH1/SMAD4/TBX3	3
BP	GO:0048598	embryonic morphogenesis	10/138	150/6338	0.00151316	DLX2/LUZP1/MMP16/PTCH1/CCDC39/SMAD4/SRF/TBX3/PTK7/STOX1	10
BP	GO:0003002	regionalization	8/138	102/6338	0.00161679	DLX1/DLX2/SPRY1/PTCH1/HEY2/SMAD4/SRF/TBX3	8
BP	GO:0021761	limbic system development	4/138	24/6338	0.00162945	DLX1/DLX2/SRF/TBX3	4
BP	GO:0048663	neuron fate commitment	4/138	24/6338	0.00162945	DLX1/DLX2/SMAD4/PTF1A	4
BP	GO:0072527	pyrimidine-containing compound metabolic process	4/138	24/6338	0.00162945	DPYS/MTOR/NME1/NME2	4
BP	GO:0010648	negative regulation of cell communication	16/138	323/6338	0.00164384	DLX1/DLX2/SPRY1/MTOR/CRY1/DACT3/PTCH1/PTGIR/PHF14/TLE1/HEY2/SMAD4/IGF1/SRF/LDLRAD4/APOD	16
BP	GO:0023057	negative regulation of signaling	16/138	324/6338	0.00169729	DLX1/DLX2/SPRY1/MTOR/CRY1/DACT3/PTCH1/PTGIR/PHF14/TLE1/HEY2/SMAD4/IGF1/SRF/LDLRAD4/APOD	16
BP	GO:0009968	negative regulation of signal transduction	15/138	294/6338	0.00172436	DLX1/DLX2/SPRY1/MTOR/CRY1/DACT3/PTCH1/PTGIR/PHF14/TLE1/HEY2/SMAD4/IGF1/LDLRAD4/APOD	15
BP	GO:0048562	embryonic organ morphogenesis	7/138	81/6338	0.00181021	DLX2/MMP16/CCDC39/SRF/TBX3/PTK7/STOX1	7
BP	GO:0009218	pyrimidine ribonucleotide metabolic process	3/138	12/6338	0.00192389	DPYS/NME1/NME2	3
BP	GO:0048713	regulation of oligodendrocyte differentiation	3/138	12/6338	0.00192389	DLX1/DLX2/MTOR	3
BP	GO:0061383	trabecula morphogenesis	3/138	12/6338	0.00192389	CHAD/HEY2/SRF	3
BP	GO:0090303	positive regulation of wound healing	3/138	12/6338	0.00192389	F2/MTOR/ARFGEF1	3
BP	GO:0031346	positive regulation of cell projection organization	6/138	61/6338	0.00198485	MTOR/SRF/CNTN1/RHOQ/PTK7/NTRK3	6
BP	GO:0044087	regulation of cellular component biogenesis	13/138	243/6338	0.00232162	GHSR/CDH17/MTOR/SMAD4/IL5/SRF/ORMDL2/ARFGEF1/RHOQ/PLD1/LDLRAD4/APOD/EPS8	13
BP	GO:0009112	nucleobase metabolic process	3/138	13/6338	0.00246144	DPYS/MTOR/UOX	3
BP	GO:0046039	GTP metabolic process	3/138	13/6338	0.00246144	RHOQ/NME1/NME2	3
BP	GO:0060317	cardiac epithelial to mesenchymal transition	3/138	13/6338	0.00246144	HEY2/SMAD4/TBX3	3
BP	GO:0090075	relaxation of muscle	3/138	13/6338	0.00246144	TRPC1/PGR/KCNMA1	3
BP	GO:1903036	positive regulation of response to wounding	3/138	13/6338	0.00246144	F2/MTOR/ARFGEF1	3
BP	GO:0048738	cardiac muscle tissue development	5/138	45/6338	0.00276184	MTOR/HEY2/SMAD4/SRF/TBX3	5
BP	GO:0003205	cardiac chamber development	5/138	46/6338	0.00304532	HEY2/SMAD4/SRF/TBX3/PTK7	5
BP	GO:0045746	negative regulation of Notch signaling pathway	3/138	14/6338	0.00308316	DLX1/DLX2/HEY2	3
BP	GO:0060412	ventricular septum morphogenesis	3/138	14/6338	0.00308316	HEY2/SMAD4/TBX3	3
BP	GO:0072528	pyrimidine-containing compound biosynthetic process	3/138	14/6338	0.00308316	MTOR/NME1/NME2	3
BP	GO:0007420	brain development	9/138	139/6338	0.00316608	DLX1/DLX2/PTCH1/CCDC39/SRF/CNTN1/PTF1A/TBX3/APOD	9
BP	GO:0001837	epithelial to mesenchymal transition	5/138	47/6338	0.00334925	SPRY1/MTOR/HEY2/SMAD4/TBX3	5
BP	GO:0060986	endocrine hormone secretion	3/138	15/6338	0.00379302	CRY1/SMAD4/TBX3	3
BP	GO:0003279	cardiac septum development	4/138	30/6338	0.00379882	HEY2/SMAD4/TBX3/PTK7	4
BP	GO:0048589	developmental growth	9/138	144/6338	0.0040089	GHSR/SPRY1/MTOR/PTCH1/HEY2/SMAD4/SRF/PTK7/APOD	9
BP	GO:0043009	chordate embryonic development	10/138	172/6338	0.00412859	DLX1/DLX2/LUZP1/MMP16/PTCH1/HEY2/SMAD4/SRF/TBX3/PTK7	10
BP	GO:0003229	ventricular cardiac muscle tissue development	3/138	16/6338	0.00459459	HEY2/SMAD4/TBX3	3
BP	GO:0009792	embryo development ending in birth or egg hatching	10/138	175/6338	0.00466639	DLX1/DLX2/LUZP1/MMP16/PTCH1/HEY2/SMAD4/SRF/TBX3/PTK7	10
BP	GO:0055001	muscle cell development	5/138	51/6338	0.00478552	MTOR/HEY2/SMAD4/SRF/TBX3	5
BP	GO:0090257	regulation of muscle system process	5/138	51/6338	0.00478552	TRPC1/PGR/SMAD4/SRF/KCNMA1	5
BP	GO:0001763	morphogenesis of a branching structure	6/138	73/6338	0.0049201	DLX2/SPRY1/PTCH1/SMAD4/SRF/TBX3	6
BP	GO:0003008	system process	18/138	427/6338	0.00495495	TRPC1/GCNT3/SH3GL2/PGR/SLC9A4/MTOR/CRY1/DRAM2/CCDC39/HEY2/SMAD4/SRF/LXN/CCBE1/GRK7/KCNMA1/TBX3/GABRR2	18
BP	GO:0035295	tube development	13/138	267/6338	0.00521138	LUZP1/SPRY1/PTCH1/KIF18A/CCDC39/PHF14/HEY2/SMAD4/SRF/CCBE1/TBX3/PTK7/STOX1	13
BP	GO:0060322	head development	9/138	151/6338	0.00547356	DLX1/DLX2/PTCH1/CCDC39/SRF/CNTN1/PTF1A/TBX3/APOD	9
BP	GO:0003179	heart valve morphogenesis	3/138	17/6338	0.00549112	MTOR/HEY2/SMAD4	3
BP	GO:0006220	pyrimidine nucleotide metabolic process	3/138	17/6338	0.00549112	DPYS/NME1/NME2	3
BP	GO:0007423	sensory organ development	8/138	126/6338	0.00598999	DLX1/DLX2/SPRY1/HEY2/SRF/PTF1A/PTK7/STOX1	8
BP	GO:0003231	cardiac ventricle development	4/138	34/6338	0.0060114	HEY2/SMAD4/TBX3/PTK7	4
BP	GO:0001947	heart looping	3/138	18/6338	0.00648549	CCDC39/SRF/TBX3	3
BP	GO:0003407	neural retina development	3/138	18/6338	0.00648549	DLX1/DLX2/PTF1A	3
BP	GO:0009880	embryonic pattern specification	3/138	18/6338	0.00648549	PTCH1/SMAD4/TBX3	3
BP	GO:1901136	carbohydrate derivative catabolic process	5/138	55/6338	0.00661325	SPAM1/HYAL4/DPYS/DERA/FBXO6	5
BP	GO:0030856	regulation of epithelial cell differentiation	4/138	35/6338	0.00667438	SPRY1/PTCH1/HEY2/TBX3	4
BP	GO:0048585	negative regulation of response to stimulus	16/138	373/6338	0.00681397	GHSR/DLX1/DLX2/SPRY1/MTOR/CRY1/DACT3/PTCH1/PTGIR/PHF14/TLE1/HEY2/SMAD4/IGF1/LDLRAD4/APOD	16
BP	GO:0048754	branching morphogenesis of an epithelial tube	5/138	56/6338	0.00713725	SPRY1/PTCH1/SMAD4/SRF/TBX3	5
BP	GO:1903844	regulation of cellular response to transforming growth factor beta stimulus	4/138	36/6338	0.00738409	DLX1/SPRY1/SMAD4/LDLRAD4	4
BP	GO:0003143	embryonic heart tube morphogenesis	3/138	19/6338	0.00758025	CCDC39/SRF/TBX3	3
BP	GO:0014013	regulation of gliogenesis	3/138	19/6338	0.00758025	DLX1/DLX2/MTOR	3
BP	GO:0021766	hippocampus development	3/138	19/6338	0.00758025	DLX1/DLX2/SRF	3
BP	GO:0035050	embryonic heart tube development	3/138	19/6338	0.00758025	CCDC39/SRF/TBX3	3
BP	GO:0045685	regulation of glial cell differentiation	3/138	19/6338	0.00758025	DLX1/DLX2/MTOR	3
BP	GO:0061371	determination of heart left/right asymmetry	3/138	19/6338	0.00758025	CCDC39/SRF/TBX3	3
BP	GO:1903828	negative regulation of cellular protein localization	3/138	19/6338	0.00758025	LYPD1/RHOQ/APOD	3
BP	GO:0006936	muscle contraction	6/138	80/6338	0.00767581	TRPC1/PGR/MTOR/SRF/KCNMA1/TBX3	6
BP	GO:0043434	response to peptide hormone	6/138	80/6338	0.00767581	GHSR/SCAP/MTOR/CRY1/CYP11A1/RHOQ	6
BP	GO:0030182	neuron differentiation	14/138	314/6338	0.00811932	DLX1/DLX2/LRP12/PTCH1/HEY2/SMAD4/SRF/NIF3L1/CNTN1/PTF1A/PTK7/APOD/NTRK3/CNR1	14
BP	GO:0048699	generation of neurons	15/138	348/6338	0.00837733	DLX1/DLX2/LRP12/MTOR/PTCH1/HEY2/SMAD4/SRF/NIF3L1/CNTN1/PTF1A/PTK7/APOD/NTRK3/CNR1	15
BP	GO:0007167	enzyme linked receptor protein signaling pathway	12/138	252/6338	0.00854467	GHSR/DLX1/SPRY1/PTGIR/PHF14/SMAD4/IGF1/CCBE1/RHOQ/LDLRAD4/APOD/NTRK3	12
BP	GO:0003170	heart valve development	3/138	20/6338	0.00877767	MTOR/HEY2/SMAD4	3
BP	GO:0048008	platelet-derived growth factor receptor signaling pathway	3/138	20/6338	0.00877767	PTGIR/PHF14/APOD	3
BP	GO:0032868	response to insulin	5/138	59/6338	0.0088824	GHSR/SCAP/MTOR/CRY1/RHOQ	5
BP	GO:0060485	mesenchyme development	6/138	83/6338	0.00914498	SPRY1/MTOR/HEY2/SMAD4/TBX3/PTK7	6
BP	GO:0007417	central nervous system development	10/138	193/6338	0.0091522	DLX1/DLX2/MTOR/PTCH1/CCDC39/SRF/CNTN1/PTF1A/TBX3/APOD	10
BP	GO:0035239	tube morphogenesis	11/138	225/6338	0.00967964	LUZP1/SPRY1/PTCH1/CCDC39/HEY2/SMAD4/SRF/CCBE1/TBX3/PTK7/STOX1	11
BP	GO:0009790	embryo development	12/138	257/6338	0.00991357	DLX1/DLX2/LUZP1/MMP16/PTCH1/CCDC39/HEY2/SMAD4/SRF/TBX3/PTK7/STOX1	12
BP	GO:0120036	plasma membrane bounded cell projection organization	14/138	322/6338	0.0100264	LRP12/MTOR/CCDC39/SMAD4/SRF/CNTN1/GMNC/RHOQ/PLD1/PTK7/APOD/CFAP206/NTRK3/CNR1	14
BP	GO:0006367	transcription initiation from RNA polymerase II promoter	3/138	21/6338	0.0100797	GTF2A2/HEY2/SRF	3
BP	GO:0010976	positive regulation of neuron projection development	3/138	21/6338	0.0100797	CNTN1/PTK7/NTRK3	3
BP	GO:0051145	smooth muscle cell differentiation	3/138	21/6338	0.0100797	HEY2/SRF/TBX3	3
BP	GO:0007169	transmembrane receptor protein tyrosine kinase signaling pathway	9/138	167/6338	0.0103648	GHSR/SPRY1/PTGIR/PHF14/IGF1/CCBE1/RHOQ/APOD/NTRK3	9
BP	GO:0003206	cardiac chamber morphogenesis	4/138	41/6338	0.0116781	HEY2/SMAD4/SRF/TBX3	4
BP	GO:0006937	regulation of muscle contraction	4/138	41/6338	0.0116781	TRPC1/PGR/SRF/KCNMA1	4
BP	GO:0043010	camera-type eye development	5/138	64/6338	0.0124115	DLX1/DLX2/SPRY1/SRF/PTF1A	5
BP	GO:0060429	epithelium development	12/138	265/6338	0.0124528	SLC9A4/LUZP1/SPRY1/MTOR/PTCH1/CCDC39/HEY2/SMAD4/SRF/TBX3/PTK7/STOX1	12
BP	GO:0060491	regulation of cell projection assembly	4/138	42/6338	0.0126941	MTOR/SRF/RHOQ/PLD1	4
BP	GO:0120032	regulation of plasma membrane bounded cell projection assembly	4/138	42/6338	0.0126941	MTOR/SRF/RHOQ/PLD1	4
BP	GO:0120035	regulation of plasma membrane bounded cell projection organization	7/138	116/6338	0.0129646	MTOR/SRF/CNTN1/RHOQ/PLD1/PTK7/NTRK3	7
BP	GO:0001656	metanephros development	3/138	23/6338	0.0130041	SPRY1/PTCH1/SMAD4	3
BP	GO:0061041	regulation of wound healing	3/138	23/6338	0.0130041	F2/MTOR/ARFGEF1	3
BP	GO:0001666	response to hypoxia	4/138	43/6338	0.013765	SCAP/MTOR/SMAD4/SRF	4
BP	GO:0031344	regulation of cell projection organization	7/138	118/6338	0.0141458	MTOR/SRF/CNTN1/RHOQ/PLD1/PTK7/NTRK3	7
BP	GO:0009888	tissue development	17/138	440/6338	0.0143906	GHSR/GCNT3/DLX2/SLC9A4/LUZP1/SPRY1/MTOR/PTCH1/CCDC39/HEY2/SMAD4/SRF/MEGF9/PTF1A/TBX3/PTK7/STOX1	17
BP	GO:0030030	cell projection organization	14/138	337/6338	0.0145416	LRP12/MTOR/CCDC39/SMAD4/SRF/CNTN1/GMNC/RHOQ/PLD1/PTK7/APOD/CFAP206/NTRK3/CNR1	14
BP	GO:0014020	primary neural tube formation	3/138	24/6338	0.0146291	LUZP1/PTCH1/PTK7	3
BP	GO:0060411	cardiac septum morphogenesis	3/138	24/6338	0.0146291	HEY2/SMAD4/TBX3	3
BP	GO:0060537	muscle tissue development	6/138	92/6338	0.014749	MTOR/PTCH1/HEY2/SMAD4/SRF/TBX3	6
BP	GO:0036293	response to decreased oxygen levels	4/138	44/6338	0.0148917	SCAP/MTOR/SMAD4/SRF	4
BP	GO:0048762	mesenchymal cell differentiation	5/138	67/6338	0.0149312	SPRY1/MTOR/HEY2/SMAD4/TBX3	5
BP	GO:0061138	morphogenesis of a branching epithelium	5/138	67/6338	0.0149312	SPRY1/PTCH1/SMAD4/SRF/TBX3	5
BP	GO:0001822	kidney development	5/138	68/6338	0.0158419	GCNT3/SPRY1/PTCH1/SMAD4/PTK7	5
BP	GO:0008593	regulation of Notch signaling pathway	3/138	25/6338	0.0163638	DLX1/DLX2/HEY2	3
BP	GO:0043255	regulation of carbohydrate biosynthetic process	3/138	25/6338	0.0163638	CRY1/IGF1/PPP1R3C	3
BP	GO:1901292	nucleoside phosphate catabolic process	3/138	25/6338	0.0163638	DPYS/DERA/DNPH1	3
BP	GO:0120031	plasma membrane bounded cell projection assembly	7/138	122/6338	0.0167367	MTOR/CCDC39/SRF/GMNC/RHOQ/PLD1/CFAP206	7
BP	GO:1901652	response to peptide	6/138	95/6338	0.0170553	GHSR/SCAP/MTOR/CRY1/CYP11A1/RHOQ	6
BP	GO:0072001	renal system development	5/138	70/6338	0.0177731	GCNT3/SPRY1/PTCH1/SMAD4/PTK7	5
BP	GO:0022008	neurogenesis	15/138	381/6338	0.0181255	DLX1/DLX2/LRP12/MTOR/PTCH1/HEY2/SMAD4/SRF/NIF3L1/CNTN1/PTF1A/PTK7/APOD/NTRK3/CNR1	15
BP	GO:0048709	oligodendrocyte differentiation	3/138	26/6338	0.0182091	DLX1/DLX2/MTOR	3
BP	GO:0060993	kidney morphogenesis	3/138	26/6338	0.0182091	GCNT3/PTCH1/SMAD4	3
BP	GO:1903034	regulation of response to wounding	3/138	26/6338	0.0182091	F2/MTOR/ARFGEF1	3
BP	GO:0090287	regulation of cellular response to growth factor stimulus	5/138	71/6338	0.0187947	DLX1/SPRY1/SMAD4/CCBE1/LDLRAD4	5
BP	GO:0003272	endocardial cushion formation	2/138	10/6338	0.0188887	SMAD4/TBX3	2
BP	GO:0006779	porphyrin-containing compound biosynthetic process	2/138	10/6338	0.0188887	RSAD1/COX15	2
BP	GO:0009208	pyrimidine ribonucleoside triphosphate metabolic process	2/138	10/6338	0.0188887	NME1/NME2	2
BP	GO:0019692	deoxyribose phosphate metabolic process	2/138	10/6338	0.0188887	DPYS/DERA	2
BP	GO:0030857	negative regulation of epithelial cell differentiation	2/138	10/6338	0.0188887	SPRY1/TBX3	2
BP	GO:0033014	tetrapyrrole biosynthetic process	2/138	10/6338	0.0188887	RSAD1/COX15	2
BP	GO:0051489	regulation of filopodium assembly	2/138	10/6338	0.0188887	SRF/RHOQ	2
BP	GO:0070873	regulation of glycogen metabolic process	2/138	10/6338	0.0188887	IGF1/PPP1R3C	2
BP	GO:1902895	positive regulation of pri-miRNA transcription by RNA polymerase II	2/138	10/6338	0.0188887	SMAD4/SRF	2
BP	GO:2000142	regulation of DNA-templated transcription, initiation	2/138	10/6338	0.0188887	HEY2/SRF	2
BP	GO:0030031	cell projection assembly	7/138	125/6338	0.018889	MTOR/CCDC39/SRF/GMNC/RHOQ/PLD1/CFAP206	7
BP	GO:0070482	response to oxygen levels	4/138	48/6338	0.0199735	SCAP/MTOR/SMAD4/SRF	4
BP	GO:0003151	outflow tract morphogenesis	3/138	27/6338	0.0201654	HEY2/SMAD4/TBX3	3
BP	GO:0050886	endocrine process	3/138	27/6338	0.0201654	CRY1/SMAD4/TBX3	3
BP	GO:0120034	positive regulation of plasma membrane bounded cell projection assembly	3/138	27/6338	0.0201654	MTOR/SRF/RHOQ	3
BP	GO:0001654	eye development	5/138	73/6338	0.0209524	DLX1/DLX2/SPRY1/SRF/PTF1A	5
BP	GO:0150063	visual system development	5/138	73/6338	0.0209524	DLX1/DLX2/SPRY1/SRF/PTF1A	5
BP	GO:0001841	neural tube formation	3/138	28/6338	0.0222331	LUZP1/PTCH1/PTK7	3
BP	GO:0006112	energy reserve metabolic process	3/138	28/6338	0.0222331	MTOR/IGF1/PPP1R3C	3
BP	GO:0007368	determination of left/right symmetry	3/138	28/6338	0.0222331	CCDC39/SRF/TBX3	3
BP	GO:0007498	mesoderm development	3/138	28/6338	0.0222331	SMAD4/SRF/TBX3	3
BP	GO:0001836	release of cytochrome c from mitochondria	2/138	11/6338	0.0227603	BBC3/IGF1	2
BP	GO:0002534	cytokine production involved in inflammatory response	2/138	11/6338	0.0227603	CD74/APOD	2
BP	GO:0003352	regulation of cilium movement	2/138	11/6338	0.0227603	CCDC39/CFAP206	2
BP	GO:0009262	deoxyribonucleotide metabolic process	2/138	11/6338	0.0227603	DPYS/DERA	2
BP	GO:0021772	olfactory bulb development	2/138	11/6338	0.0227603	DLX2/SRF	2
BP	GO:0021879	forebrain neuron differentiation	2/138	11/6338	0.0227603	DLX1/DLX2	2
BP	GO:0021988	olfactory lobe development	2/138	11/6338	0.0227603	DLX2/SRF	2
BP	GO:0032881	regulation of polysaccharide metabolic process	2/138	11/6338	0.0227603	IGF1/PPP1R3C	2
BP	GO:0048662	negative regulation of smooth muscle cell proliferation	2/138	11/6338	0.0227603	PTGIR/APOD	2
BP	GO:0048745	smooth muscle tissue development	2/138	11/6338	0.0227603	PTCH1/SRF	2
BP	GO:0090199	regulation of release of cytochrome c from mitochondria	2/138	11/6338	0.0227603	BBC3/IGF1	2
BP	GO:1900015	regulation of cytokine production involved in inflammatory response	2/138	11/6338	0.0227603	CD74/APOD	2
BP	GO:0048880	sensory system development	5/138	75/6338	0.023266	DLX1/DLX2/SPRY1/SRF/PTF1A	5
BP	GO:0031327	negative regulation of cellular biosynthetic process	13/138	325/6338	0.0241807	DLX1/DLX2/CRY1/PTCH1/SLC24A5/PHF14/HEY2/SMAD4/SRF/NIF3L1/GMNC/ORMDL2/PPHLN1	13
BP	GO:0009611	response to wounding	6/138	103/6338	0.0243948	F2/MTOR/SRF/ARFGEF1/PTK7/APOD	6
BP	GO:0010717	regulation of epithelial to mesenchymal transition	3/138	29/6338	0.0244121	SPRY1/MTOR/SMAD4	3
BP	GO:0051017	actin filament bundle assembly	3/138	29/6338	0.0244121	MTOR/SRF/EPS8	3
BP	GO:0044057	regulation of system process	7/138	132/6338	0.0246535	TRPC1/PGR/CRY1/HEY2/SMAD4/SRF/KCNMA1	7
BP	GO:0048732	gland development	6/138	105/6338	0.0265153	PTCH1/CCDC39/SMAD4/SRF/TBX3/NME1	6
BP	GO:0048646	anatomical structure formation involved in morphogenesis	12/138	295/6338	0.0266234	LUZP1/CHAD/SPRY1/PTCH1/SPACA1/HEY2/SMAD4/SRF/PTF1A/CCBE1/TBX3/PTK7	12
BP	GO:0001657	ureteric bud development	3/138	30/6338	0.0267025	SPRY1/PTCH1/SMAD4	3
BP	GO:0009855	determination of bilateral symmetry	3/138	30/6338	0.0267025	CCDC39/SRF/TBX3	3
BP	GO:0035264	multicellular organism growth	3/138	30/6338	0.0267025	GHSR/MTOR/PTCH1	3
BP	GO:0072163	mesonephric epithelium development	3/138	30/6338	0.0267025	SPRY1/PTCH1/SMAD4	3
BP	GO:0072164	mesonephric tubule development	3/138	30/6338	0.0267025	SPRY1/PTCH1/SMAD4	3
BP	GO:0003203	endocardial cushion morphogenesis	2/138	12/6338	0.0269276	SMAD4/TBX3	2
BP	GO:0006027	glycosaminoglycan catabolic process	2/138	12/6338	0.0269276	SPAM1/HYAL4	2
BP	GO:0006221	pyrimidine nucleotide biosynthetic process	2/138	12/6338	0.0269276	NME1/NME2	2
BP	GO:0009147	pyrimidine nucleoside triphosphate metabolic process	2/138	12/6338	0.0269276	NME1/NME2	2
BP	GO:0030212	hyaluronan metabolic process	2/138	12/6338	0.0269276	SPAM1/HYAL4	2
BP	GO:0035904	aorta development	2/138	12/6338	0.0269276	HEY2/SRF	2
BP	GO:0045604	regulation of epidermal cell differentiation	2/138	12/6338	0.0269276	PTCH1/HEY2	2
BP	GO:0046847	filopodium assembly	2/138	12/6338	0.0269276	SRF/RHOQ	2
BP	GO:0060603	mammary gland duct morphogenesis	2/138	12/6338	0.0269276	PTCH1/TBX3	2
BP	GO:0060632	regulation of microtubule-based movement	2/138	12/6338	0.0269276	CCDC39/CFAP206	2
BP	GO:0061614	pri-miRNA transcription by RNA polymerase II	2/138	12/6338	0.0269276	SMAD4/SRF	2
BP	GO:0090102	cochlea development	2/138	12/6338	0.0269276	HEY2/PTK7	2
BP	GO:1902893	regulation of pri-miRNA transcription by RNA polymerase II	2/138	12/6338	0.0269276	SMAD4/SRF	2
BP	GO:0009890	negative regulation of biosynthetic process	13/138	330/6338	0.0269874	DLX1/DLX2/CRY1/PTCH1/SLC24A5/PHF14/HEY2/SMAD4/SRF/NIF3L1/GMNC/ORMDL2/PPHLN1	13
BP	GO:0001823	mesonephros development	3/138	31/6338	0.0291039	SPRY1/PTCH1/SMAD4	3
BP	GO:0009799	specification of symmetry	3/138	31/6338	0.0291039	CCDC39/SRF/TBX3	3
BP	GO:0010906	regulation of glucose metabolic process	3/138	31/6338	0.0291039	CRY1/IGF1/PPP1R3C	3
BP	GO:0061572	actin filament bundle organization	3/138	31/6338	0.0291039	MTOR/SRF/EPS8	3
BP	GO:0001655	urogenital system development	5/138	81/6338	0.0311769	GCNT3/SPRY1/PTCH1/SMAD4/PTK7	5
BP	GO:0050767	regulation of neurogenesis	5/138	81/6338	0.0311769	DLX1/DLX2/MTOR/HEY2/SRF	5
BP	GO:0003300	cardiac muscle hypertrophy	2/138	13/6338	0.031376	HEY2/SMAD4	2
BP	GO:0043368	positive T cell selection	2/138	13/6338	0.031376	MTOR/SRF	2
BP	GO:0046326	positive regulation of glucose import	2/138	13/6338	0.031376	IGF1/RHOQ	2
BP	GO:0048009	insulin-like growth factor receptor signaling pathway	2/138	13/6338	0.031376	GHSR/IGF1	2
BP	GO:0001838	embryonic epithelial tube formation	3/138	32/6338	0.031616	LUZP1/PTCH1/PTK7	3
BP	GO:0009205	purine ribonucleoside triphosphate metabolic process	3/138	32/6338	0.031616	RHOQ/NME1/NME2	3
BP	GO:0030010	establishment of cell polarity	3/138	32/6338	0.031616	SPRY1/ARFGEF1/PTK7	3
BP	GO:0030326	embryonic limb morphogenesis	3/138	32/6338	0.031616	PTCH1/SMAD4/TBX3	3
BP	GO:0030879	mammary gland development	3/138	32/6338	0.031616	PTCH1/TBX3/NME1	3
BP	GO:0035113	embryonic appendage morphogenesis	3/138	32/6338	0.031616	PTCH1/SMAD4/TBX3	3
BP	GO:0060041	retina development in camera-type eye	3/138	32/6338	0.031616	DLX1/DLX2/PTF1A	3
BP	GO:0000122	negative regulation of transcription by RNA polymerase II	8/138	171/6338	0.0325732	DLX1/DLX2/CRY1/PTCH1/PHF14/HEY2/SMAD4/SRF	8
BP	GO:0009719	response to endogenous stimulus	13/138	339/6338	0.0326358	GHSR/DLX1/SCAP/SPRY1/MTOR/CRY1/CYP11A1/SMAD4/SRF/RHOQ/LDLRAD4/EME1/NTRK3	13
BP	GO:0051146	striated muscle cell differentiation	5/138	82/6338	0.0326407	MTOR/HEY2/SMAD4/SRF/TBX3	5
BP	GO:0014706	striated muscle tissue development	5/138	83/6338	0.0341468	MTOR/HEY2/SMAD4/SRF/TBX3	5
BP	GO:0021543	pallium development	3/138	33/6338	0.0342383	DLX1/DLX2/SRF	3
BP	GO:0072175	epithelial tube formation	3/138	33/6338	0.0342383	LUZP1/PTCH1/PTK7	3
BP	GO:0006006	glucose metabolic process	4/138	57/6338	0.034945	CRY1/IGF1/APOD/PPP1R3C	4
BP	GO:0006026	aminoglycan catabolic process	2/138	14/6338	0.0360915	SPAM1/HYAL4	2
BP	GO:0006778	porphyrin-containing compound metabolic process	2/138	14/6338	0.0360915	RSAD1/COX15	2
BP	GO:0040014	regulation of multicellular organism growth	2/138	14/6338	0.0360915	GHSR/PTCH1	2
BP	GO:0044060	regulation of endocrine process	2/138	14/6338	0.0360915	CRY1/SMAD4	2
BP	GO:0045682	regulation of epidermis development	2/138	14/6338	0.0360915	PTCH1/HEY2	2
BP	GO:0055010	ventricular cardiac muscle tissue morphogenesis	2/138	14/6338	0.0360915	HEY2/SMAD4	2
BP	GO:0040007	growth	9/138	207/6338	0.0361918	GHSR/SPRY1/MTOR/PTCH1/HEY2/SMAD4/SRF/PTK7/APOD	9
BP	GO:0009144	purine nucleoside triphosphate metabolic process	3/138	34/6338	0.0369699	RHOQ/NME1/NME2	3
BP	GO:0017015	regulation of transforming growth factor beta receptor signaling pathway	3/138	34/6338	0.0369699	SPRY1/SMAD4/LDLRAD4	3
BP	GO:0048706	embryonic skeletal system development	3/138	34/6338	0.0369699	DLX1/DLX2/MMP16	3
BP	GO:0090101	negative regulation of transmembrane receptor protein serine/threonine kinase signaling pathway	3/138	34/6338	0.0369699	DLX1/SPRY1/LDLRAD4	3
BP	GO:0009891	positive regulation of biosynthetic process	15/138	420/6338	0.0389	DLX1/SCAP/MTOR/PTCH1/HEY2/SMAD4/IL5/IGF1/SRF/NIF3L1/ARFGEF1/RHOQ/PLD1/TBX3/NME2	15
BP	GO:0051346	negative regulation of hydrolase activity	4/138	59/6338	0.0389599	SPRY1/CCDC8/ARFGEF1/PPP1R35	4
BP	GO:0009199	ribonucleoside triphosphate metabolic process	3/138	35/6338	0.0398101	RHOQ/NME1/NME2	3
BP	GO:2000027	regulation of animal organ morphogenesis	3/138	35/6338	0.0398101	SPRY1/PTK7/STOX1	3
BP	GO:0010557	positive regulation of macromolecule biosynthetic process	14/138	385/6338	0.0398918	DLX1/MTOR/PTCH1/HEY2/SMAD4/IL5/IGF1/SRF/NIF3L1/ARFGEF1/RHOQ/PLD1/TBX3/NME2	14
BP	GO:0003197	endocardial cushion development	2/138	15/6338	0.0410605	SMAD4/TBX3	2
BP	GO:0003401	axis elongation	2/138	15/6338	0.0410605	SPRY1/PTK7	2
BP	GO:0005978	glycogen biosynthetic process	2/138	15/6338	0.0410605	IGF1/PPP1R3C	2
BP	GO:0009250	glucan biosynthetic process	2/138	15/6338	0.0410605	IGF1/PPP1R3C	2
BP	GO:0010718	positive regulation of epithelial to mesenchymal transition	2/138	15/6338	0.0410605	MTOR/SMAD4	2
BP	GO:0010828	positive regulation of glucose transmembrane transport	2/138	15/6338	0.0410605	IGF1/RHOQ	2
BP	GO:0021872	forebrain generation of neurons	2/138	15/6338	0.0410605	DLX1/DLX2	2
BP	GO:0033013	tetrapyrrole metabolic process	2/138	15/6338	0.0410605	RSAD1/COX15	2
BP	GO:0042311	vasodilation	2/138	15/6338	0.0410605	TRPC1/KCNMA1	2
BP	GO:0045058	T cell selection	2/138	15/6338	0.0410605	MTOR/SRF	2
BP	GO:0110110	positive regulation of animal organ morphogenesis	2/138	15/6338	0.0410605	SPRY1/STOX1	2
BP	GO:0071559	response to transforming growth factor beta	4/138	60/6338	0.0410625	DLX1/SPRY1/SMAD4/LDLRAD4	4
BP	GO:0071560	cellular response to transforming growth factor beta stimulus	4/138	60/6338	0.0410625	DLX1/SPRY1/SMAD4/LDLRAD4	4
BP	GO:0007010	cytoskeleton organization	14/138	387/6338	0.041387	GHSR/SPRY1/MTOR/KIF18A/CCDC39/CCDC8/SMAD4/SRF/CUL9/ARFGEF1/RHOQ/PTK7/CFAP206/EPS8	14
BP	GO:0051093	negative regulation of developmental process	9/138	213/6338	0.0422171	DLX1/DLX2/CHAD/SPRY1/PTCH1/PHF14/HEY2/SMAD4/TBX3	9
BP	GO:1902679	negative regulation of RNA biosynthetic process	10/138	247/6338	0.0424455	DLX1/DLX2/CRY1/PTCH1/PHF14/HEY2/SMAD4/SRF/NIF3L1/PPHLN1	10
BP	GO:1903507	negative regulation of nucleic acid-templated transcription	10/138	247/6338	0.0424455	DLX1/DLX2/CRY1/PTCH1/PHF14/HEY2/SMAD4/SRF/NIF3L1/PPHLN1	10
BP	GO:0006352	DNA-templated transcription, initiation	3/138	36/6338	0.0427579	GTF2A2/HEY2/SRF	3
BP	GO:0010927	cellular component assembly involved in morphogenesis	3/138	36/6338	0.0427579	SPACA1/SMAD4/SRF	3
BP	GO:0035148	tube formation	3/138	36/6338	0.0427579	LUZP1/PTCH1/PTK7	3
BP	GO:0016485	protein processing	4/138	61/6338	0.0432285	SEC11C/MMP16/PTCH1/CCBE1	4
BP	GO:0031333	negative regulation of protein-containing complex assembly	3/138	37/6338	0.0458123	ARFGEF1/LDLRAD4/EPS8	3
BP	GO:0035107	appendage morphogenesis	3/138	37/6338	0.0458123	PTCH1/SMAD4/TBX3	3
BP	GO:0035108	limb morphogenesis	3/138	37/6338	0.0458123	PTCH1/SMAD4/TBX3	3
BP	GO:0042060	wound healing	5/138	90/6338	0.0458948	F2/MTOR/SRF/ARFGEF1/PTK7	5
BP	GO:0002011	morphogenesis of an epithelial sheet	2/138	16/6338	0.0462699	MTOR/SRF	2
BP	GO:0014896	muscle hypertrophy	2/138	16/6338	0.0462699	HEY2/SMAD4	2
BP	GO:0014897	striated muscle hypertrophy	2/138	16/6338	0.0462699	HEY2/SMAD4	2
BP	GO:0035305	negative regulation of dephosphorylation	2/138	16/6338	0.0462699	CCDC8/PPP1R35	2
BP	GO:0048844	artery morphogenesis	2/138	16/6338	0.0462699	HEY2/SRF	2
BP	GO:0043254	regulation of protein-containing complex assembly	6/138	120/6338	0.0463646	CDH17/MTOR/IL5/ARFGEF1/LDLRAD4/EPS8	6
BP	GO:0019725	cellular homeostasis	10/138	251/6338	0.0464908	SLC9A4/TXNRD1/CA2/VAPB/SLC24A5/PTGIR/SLC35G1/SMAD4/SRF/ORMDL2	10
BP	GO:0007601	visual perception	3/138	38/6338	0.048972	DRAM2/GRK7/GABRR2	3
BP	GO:0010675	regulation of cellular carbohydrate metabolic process	3/138	38/6338	0.048972	CRY1/IGF1/PPP1R3C	3
BP	GO:0033002	muscle cell proliferation	3/138	38/6338	0.048972	PTGIR/HEY2/APOD	3
BP	GO:0051896	regulation of protein kinase B signaling	3/138	38/6338	0.048972	MTOR/NTRK3/STOX1	3
BP	GO:0072073	kidney epithelium development	3/138	38/6338	0.048972	SPRY1/PTCH1/SMAD4	3

[truncated: 11 more sheets: Table S11, Table S12, Table S13, Table S14, Table S15, Table S16, Table S17, Table S18, Table S19, Table S20, Table S21]
